# Supplementary material for: Methyl-CpG binding domain 2 (Mbd2) is an epigenetic regulator of autism-risk genes and cognition
Source: Transl Psychiatry. 2023 Jul 13;13:259. doi: 10.1038/s41398-023-02561-9 (PMC10344909; doi:10.1038/s41398-023-02561-9)
Supplement: Supplementary file 3 — Supplementary Table 2 [file 41398_2023_2561_MOESM3_ESM.xlsx]

## Sheet: Sheet2
Supplementary Table 2.Differential-methylation data (p<0.001).
Chr	start	End	Strand	Gene Name	pval	qval	KO-WT
chr18	75853094	75853095	-	Ctif	7.66157e-32	2.24742e-24	-96.4912
chr18	76258489	76258490	+	2900057B20Rik	1.56107e-28	2.28959e-21	-97.4684
chr18	64437258	64437259	+	St8sia3os	1.24602e-25	1.21834e-18	-79.0323
chr18	76258531	76258532	+	2900057B20Rik	3.49422e-24	2.09683e-17	-85.0414
chr18	68000983	68000984	-	Cep192	3.5741e-24	2.09683e-17	-88.3779
chr18	74441190	74441191	+	Ccdc11	3.91661e-23	1.91481e-16	-71.0526
chr18	67885098	67885099	+	Ptpn2	8.27535e-23	3.46781e-16	83.0189
chr18	67256133	67256134	-	Gnal	1.37576e-22	5.04452e-16	-93.4783
chr18	76258257	76258258	-	2900057B20Rik	3.14455e-21	1.0249e-14	-90.9091
chr19	38598608	38598609	+	Plce1	8.46421e-21	2.48286e-14	-100
chr18	62340450	62340451	-	Adrb2	2.30988e-19	6.15975e-13	-55.2941
chr3	5860706	5860707	+	Pex2	2.20375e-18	5.387e-12	11.8581
chr3	5860577	5860578	+	Pex2	6.62765e-18	1.43603e-11	12.0479
chr18	76451174	76451175	+	Smad2	7.08823e-18	1.43603e-11	-100
chr3	5860697	5860698	+	Pex2	7.34323e-18	1.43603e-11	12.3871
chr3	5860690	5860691	+	Pex2	1.32812e-17	2.43491e-11	12.294
chr17	39980915	39980916	+	Esp38	3.46678e-17	5.98196e-11	15.3313
chr18	60965933	60965934	+	Cd74	6.21398e-17	1.01266e-10	-71.9629
chr18	70213998	70213999	+	Rab27b	6.97006e-17	1.07609e-10	-78.6713
chr3	5860673	5860674	+	Pex2	1.14033e-16	1.6725e-10	11.8904
chr4	124371749	124371750	+	Utp11l	1.27644e-16	1.74007e-10	58.0247
chr18	74018528	74018529	-	Mro	2.33614e-16	2.97946e-10	-80.7143
chr4	118589940	118589941	+	Olfr1329	2.84224e-16	3.47388e-10	55.3571
chr17	39983705	39983706	+	Esp38	6.11625e-16	7.17648e-10	13.8476
chr18	80276683	80276684	-	Pard6g	6.75819e-16	7.62471e-10	100
chr4	98888054	98888055	+	Atg4c	9.94724e-16	1.0807e-09	-88.2852
chr18	56696986	56696987	-	Mir1258	2.08319e-15	2.10716e-09	-100
chr15	74649459	74649460	+	Hemt1	2.51381e-15	2.45798e-09	59.375
chr4	106110672	106110673	-	Pcsk9	3.63472e-15	3.33187e-09	75.2137
chr19	42175228	42175229	-	Pi4k2a	5.83442e-15	5.18621e-09	79.596
chr18	60971239	60971240	-	Mir5107	7.31309e-15	6.3094e-09	81.4815
chr17	39983178	39983179	+	Esp38	1.26257e-14	1.02877e-08	13.1759
chr18	62340624	62340625	+	Adrb2	1.5996e-14	1.26817e-08	75.8721
chr4	98486022	98486023	-	Kank4	1.73405e-14	1.33858e-08	75.2778
chr18	74441489	74441490	+	Ccdc11	2.82968e-14	2.07512e-08	74.4298
chr10	99840178	99840179	-	Gm4301	3.29386e-14	2.32887e-08	-67.9289
chr19	38118814	38118815	-	Myof	3.33449e-14	2.32887e-08	-87.2984
chr18	76042872	76042873	+	Zbtb7c	7.16873e-14	4.673e-08	85.2941
chr18	60976109	60976110	-	Mir5107	7.66816e-14	4.8899e-08	-93.75
chr18	65273288	65273289	+	Nedd4l	8.27091e-14	5.13251e-08	90
chr19	40526136	40526137	-	Sorbs1	8.39856e-14	5.13251e-08	84
chr17	39983168	39983169	+	Esp38	8.60309e-14	5.15021e-08	11.7596
chr18	70642708	70642709	+	Stard6	1.00781e-13	5.7316e-08	-100
chr18	62674885	62674886	-	Fbxo38	1.01604e-13	5.7316e-08	-74.5098
chr18	60762868	60762869	-	Synpo	1.04243e-13	5.76947e-08	-96
chr18	75471153	75471154	+	2010010A06Rik	1.16758e-13	6.23343e-08	-93.9394
chr18	76328877	76328878	+	Mir6358	1.16952e-13	6.23343e-08	-91.1765
chr18	62149254	62149255	-	Sh3tc2	1.19e-13	6.23343e-08	-84.6591
chr19	42127180	42127181	+	4933411K16Rik	1.81515e-13	9.34121e-08	-77.591
chr18	75471073	75471074	+	2010010A06Rik	1.91917e-13	9.70624e-08	-90.9091
chr18	69183063	69183064	+	Mir145b	2.28521e-13	1.13616e-07	-96.4286
chr10	99042646	99042647	-	Gm20110	2.38802e-13	1.16749e-07	-92.1296
chr10	99042662	99042663	-	Gm20110	3.85397e-13	1.8533e-07	84.6154
chr17	39983193	39983194	+	Esp38	3.98583e-13	1.88579e-07	13.7368
chr18	63956349	63956350	-	Wdr7	4.92254e-13	2.292e-07	96
chr18	61886950	61886951	-	1500015A07Rik	5.24346e-13	2.40328e-07	84
chr18	76400158	76400159	+	Smad2	7.68684e-13	3.46897e-07	95.2381
chr18	58710417	58710418	+	Slc27a6	8.06663e-13	3.58521e-07	-100
chr18	70793197	70793198	-	Mbd2	8.3585e-13	3.60567e-07	91.6667
chr18	57575007	57575008	-	Ctxn3	8.3585e-13	3.60567e-07	-91.6667
chr18	70642668	70642669	+	Stard6	9.33065e-13	3.9667e-07	94.4444
chr18	68072059	68072060	-	Ldlrad4	1.61242e-12	6.75687e-07	100
chr18	53820121	53820122	-	Gm19466	1.70641e-12	7.05004e-07	100
chr17	39983182	39983183	+	Esp38	1.80376e-12	7.24809e-07	12.9751
chr3	5860422	5860423	+	Pex2	2.04009e-12	8.08693e-07	19.3169
chr4	119309553	119309554	+	Guca2a	2.1181e-12	8.28423e-07	53.3395
chr18	80276686	80276687	-	Pard6g	2.317e-12	8.94292e-07	91.5344
chr4	98492187	98492188	+	Kank4	2.36061e-12	8.99291e-07	96.2963
chr18	74441356	74441357	-	Ccdc11	2.52504e-12	9.49599e-07	-68.8889
chr18	76377753	76377754	-	Smad2	2.69088e-12	9.99156e-07	100
chr18	56697087	56697088	+	Mir1258	2.77714e-12	1.0183e-06	87.5
chr19	36913439	36913440	+	Tnks2	3.93554e-12	1.42523e-06	81.4815
chr10	99761494	99761495	+	Gm4301	4.57262e-12	1.63575e-06	88
chr19	37714063	37714064	-	Cyp26c1	6.04229e-12	2.13545e-06	91.3043
chr19	47939099	47939100	-	Gsto2	6.1978e-12	2.16434e-06	68.5714
chr18	61317055	61317056	+	Hmgxb3	6.31647e-12	2.17983e-06	90.9091
chr18	63136634	63136635	-	Napg	6.80477e-12	2.32103e-06	80
chr4	98485369	98485370	+	Kank4	9.52477e-12	3.17496e-06	-77.5439
chr17	39982971	39982972	+	Esp38	9.93216e-12	3.27356e-06	10.8913
chr18	67950941	67950942	+	4930549G23Rik	1.23345e-11	4.02019e-06	89.4737
chr4	106980557	106980558	+	Dio1	1.4395e-11	4.59288e-06	80
chr4	118541516	118541517	-	Olfr1331	1.44048e-11	4.59288e-06	49.8384
chr18	67537869	67537870	+	Tubb6	1.48488e-11	4.68355e-06	-100
chr18	56731867	56731868	+	Phax	1.5463e-11	4.81203e-06	-100
chr18	70405260	70405261	+	Dynap	1.55842e-11	4.81203e-06	78.125
chr18	61276006	61276007	+	Mir6983	1.76128e-11	5.38175e-06	72.4138
chr9	123371097	123371098	-	Limd1	1.95464e-11	5.91102e-06	11.6899
chr19	45735335	45735336	-	Fbxw4	2.29594e-11	6.80285e-06	-61.6667
chr18	63984903	63984904	+	Wdr7	3.08624e-11	8.87557e-06	-95.4545
chr3	5860716	5860717	+	Pex2	3.31675e-11	9.44587e-06	11.2922
chr18	80389316	80389317	+	Rbfa	3.56671e-11	1.00601e-05	-85.7143
chr3	5860507	5860508	+	Pex2	3.86263e-11	1.0791e-05	12.9808
chr18	80189245	80189246	+	Pard6g	4.08209e-11	1.12965e-05	-100
chr18	54970458	54970459	+	Zfp608	4.43985e-11	1.2059e-05	-90.4762
chr12	79451957	79451958	+	Gphn	5.86669e-11	1.57882e-05	12.7318
chr17	39980074	39980075	-	Esp38	6.34475e-11	1.69195e-05	13.9686
chr19	41461457	41461458	+	Pik3ap1	6.50315e-11	1.70657e-05	-70.977
chr17	39980924	39980925	-	Esp38	6.51591e-11	1.70657e-05	17.2847
chr17	39983733	39983734	+	Esp38	7.85662e-11	2.0395e-05	11.5609
chr4	112448425	112448426	-	Skint10	8.43854e-11	2.17135e-05	48.0769
chr18	67549334	67549335	-	Tubb6	8.64928e-11	2.1872e-05	82.3529
chr9	123371105	123371106	-	Limd1	1.09833e-10	2.75368e-05	10.405
chr10	99071238	99071239	+	Gm20110	1.11629e-10	2.77499e-05	-78.022
chr17	39983161	39983162	+	Esp38	1.24838e-10	3.06253e-05	10.6709
chr18	73705154	73705155	+	Mex3c	1.25284e-10	3.06253e-05	100
chr19	42161847	42161848	+	Morn4	1.34086e-10	3.25061e-05	67.8571
chr10	99105163	99105164	-	Gm18409	1.46576e-10	3.52426e-05	77.4194
chr18	74440999	74441000	+	Ccdc11	1.79825e-10	4.2119e-05	64.7059
chr18	56731878	56731879	+	Phax	1.81489e-10	4.2119e-05	94.7368
chr18	60971267	60971268	+	Mir5107	1.81489e-10	4.2119e-05	94.7368
chr18	74281153	74281154	+	Mapk4	1.82354e-10	4.2119e-05	-90.1914
chr18	60534842	60534843	+	Iigp1	1.99111e-10	4.563e-05	63.3333
chr18	73777830	73777831	+	Mex3c	2.33029e-10	5.25815e-05	100
chr18	74281140	74281141	+	Mapk4	2.36472e-10	5.2951e-05	-85.7143
chr4	117965110	117965111	-	Ptprf	2.48188e-10	5.51535e-05	-55.2729
chr19	41926673	41926674	-	Frat2	2.69655e-10	5.94735e-05	77.2311
chr18	60751710	60751711	+	Myoz3	2.87514e-10	6.29392e-05	-73.0769
chr4	118007310	118007311	-	Hyi	3.21304e-10	6.9815e-05	80
chr18	70405256	70405257	-	Dynap	3.41039e-10	7.35583e-05	80
chr18	75430991	75430992	+	2010010A06Rik	3.43555e-10	7.356e-05	94.4444
chr11	104676464	104676465	-	Itgb3	3.51828e-10	7.44738e-05	75
chr10	99105128	99105129	-	Gm18409	3.529e-10	7.44738e-05	70.3036
chr18	60971382	60971383	-	Mir5107	4.29184e-10	8.92875e-05	90
chr18	61759037	61759038	-	Gm20748	4.65637e-10	9.61891e-05	100
chr18	69111277	69111278	-	4930546C10Rik	4.72396e-10	9.69028e-05	83.0221
chr18	59173072	59173073	+	A730017C20Rik	4.86993e-10	9.92035e-05	87.5
chr18	79111366	79111367	+	Setbp1	4.92179e-10	9.95684e-05	67.7419
chr19	38376206	38376207	+	Lgi1	5.01025e-10	9.9661e-05	-100
chr18	76456403	76456404	+	Smad2	5.01025e-10	9.9661e-05	100
chr19	37714253	37714254	-	Cyp26c1	5.02829e-10	9.9661e-05	-86.6667
chr4	118541300	118541301	-	Olfr1331	5.22984e-10	0.00010296	45.5778
chr19	47245070	47245071	-	Neurl1a	5.35735e-10	0.000104316	70.2991
chr12	79945082	79945083	-	Atp6v1d	5.48589e-10	0.000104504	-62.2222
chr18	80646230	80646231	-	Ctdp1	5.48638e-10	0.000104504	100
chr18	68031833	68031834	-	Ldlrad4	5.48638e-10	0.000104504	-100
chr18	80586156	80586157	-	Kcng2	6.24654e-10	0.000117458	-100
chr18	79844485	79844486	-	Pard6g	6.68326e-10	0.000124869	94.1176
chr18	75264534	75264535	-	Dym	6.87011e-10	0.000127548	88.8889
chr10	99105673	99105674	+	Gm18409	6.93986e-10	0.000128032	-73.0603
chr10	99437392	99437393	+	Kitl	7.18292e-10	0.000131584	90.3226
chr19	37168435	37168436	-	A330032B11Rik	7.22206e-10	0.000131584	91.6667
chr10	100356113	100356114	-	1700017N19Rik	8.48468e-10	0.000153168	88.2353
chr18	75987947	75987948	+	Zbtb7c	8.51118e-10	0.000153168	-94.7368
chr18	56323569	56323570	-	Gramd3	9.80763e-10	0.00017436	100
chr18	57981727	57981728	-	Slc12a2	9.80763e-10	0.00017436	-100
chr18	56696918	56696919	-	Mir1258	1.11079e-09	0.000196287	-79.8333
chr18	75749207	75749208	-	Gm10532	1.15339e-09	0.000201388	95
chr19	46657000	46657001	-	Sfxn2	1.15339e-09	0.000201388	92.8571
chr10	102725517	102725518	+	Lrriq1	1.1761e-09	0.000204138	-89.4737
chr18	62110960	62110961	+	Sh3tc2	1.191e-09	0.000205509	41.8605
chr17	39983166	39983167	+	Esp38	1.23179e-09	0.000211304	10.081
chr19	46157641	46157642	+	Nolc1	1.24047e-09	0.000211555	56.5217
chr10	93761973	93761974	-	Gm4792	1.33664e-09	0.00022521	50
chr19	47316555	47316556	-	Neurl1a	1.34354e-09	0.00022521	-80
chr18	69183067	69183068	+	Mir145b	1.34357e-09	0.00022521	-83.6257
chr19	44277398	44277399	+	Scd3	1.48308e-09	0.000247183	53.125
chr18	62415582	62415583	+	Htr4	1.51713e-09	0.00025131	94.4444
chr19	38119290	38119291	-	Myof	1.52498e-09	0.00025131	81.8182
chr18	61379256	61379257	+	Pde6a	1.64552e-09	0.000268616	-73.4748
chr4	106372289	106372290	+	Ttc4	1.6483e-09	0.000268616	-86.1111
chr10	93129236	93129237	+	Gm8580	1.67361e-09	0.000271233	25.4977
chr19	42175168	42175169	-	Pi4k2a	1.86549e-09	0.000300668	-69.4352
chr18	74936513	74936514	-	Scarna17	2.08814e-09	0.000332896	-100
chr18	65218771	65218772	-	Nedd4l	2.08814e-09	0.000332896	-100
chr3	5860472	5860473	+	Pex2	2.15153e-09	0.000341147	13.1579
chr11	108873325	108873326	-	Axin2	3.15043e-09	0.000491561	11.7656
chr4	98492235	98492236	+	Kank4	3.20755e-09	0.000497826	82.1946
chr4	98943906	98943907	-	Atg4c	3.95353e-09	0.000607181	-100
chr18	65956041	65956042	-	Sec11c	3.95353e-09	0.000607181	100
chr10	98889926	98889927	-	Dusp6	4.03727e-09	0.000616812	-79.1667
chr18	65572644	65572645	-	Malt1	4.6107e-09	0.000699525	-89.4737
chr16	31878292	31878293	+	Mfi2	4.62635e-09	0.000699525	70.0488
chr18	70241483	70241484	+	Rab27b	4.65194e-09	0.000699787	-92.3077
chr15	91958636	91958637	+	Cntn1	4.7104e-09	0.000701096	-48.8372
chr19	44268320	44268321	-	Pkd2l1	4.73193e-09	0.000701096	-72.5926
chr18	74988575	74988576	-	Acaa2	4.73234e-09	0.000701096	100
chr18	62171500	62171501	-	Sh3tc2	4.95855e-09	0.000723644	81.25
chr19	46282987	46282988	-	Gbf1	4.95855e-09	0.000723644	81.25
chr10	99859630	99859631	-	Gm4312	5.16927e-09	0.000750661	-91.6667
chr18	76374753	76374754	-	Smad2	5.21499e-09	0.000753532	-93.75
chr4	98359918	98359919	+	L1td1	5.24042e-09	0.000753532	80.9524
chr6	3151556	3151557	+	Gm8579	5.5587e-09	0.0007954	14.6631
chr4	99252652	99252653	+	Foxd3	5.93131e-09	0.000839961	-80
chr18	67912432	67912433	-	Seh1l	5.95602e-09	0.000839961	92.8571
chr4	99504368	99504369	-	Efcab7	5.95602e-09	0.000839961	-92.8571
chr18	62707313	62707314	-	Fbxo38	6.01555e-09	0.000844298	-77.7778
chr18	63525895	63525896	+	Piezo2	6.56902e-09	0.000912597	-72.7273
chr18	71643036	71643037	-	Dcc	6.59551e-09	0.000912597	-100
chr18	59985718	59985719	+	Mir6355	6.59551e-09	0.000912597	100
chr3	5860664	5860665	-	Pex2	6.82187e-09	0.000939486	11.2547
chr18	80389255	80389256	-	Rbfa	7.07761e-09	0.00096998	88.5714
chr18	77702109	77702110	-	Rnf165	7.29825e-09	0.000991131	-90.4762
chr18	59174136	59174137	+	A730017C20Rik	7.34908e-09	0.000993435	91.6667
chr18	80024294	80024295	+	Pard6g	7.57375e-09	0.00101911	-81.25
chr19	44268393	44268394	+	Pkd2l1	7.76191e-09	0.00103966	-58.1028
chr18	58716305	58716306	+	Slc27a6	7.98275e-09	0.00106438	79.1667
chr10	120404922	120404923	+	Lemd3	8.73496e-09	0.00114901	100
chr18	76393898	76393899	-	Smad2	8.73496e-09	0.00114901	-100
chr18	67563820	67563821	+	Tubb6	8.73496e-09	0.00114901	100
chr18	70213663	70213664	+	Rab27b	1.00398e-08	0.00129738	72.2222
chr3	5860707	5860708	-	Pex2	1.00994e-08	0.00129935	11.8416
chr18	61406720	61406721	-	Pde6a	1.1644e-08	0.00149154	-94.7368
chr18	67929339	67929340	+	Seh1l	1.20861e-08	0.00154144	81.1404
chr18	68039075	68039076	-	Ldlrad4	1.33122e-08	0.0016846	-94.1176
chr18	75278908	75278909	+	Dym	1.33235e-08	0.0016846	-90.9091
chr17	39983999	39984000	-	Esp38	1.39217e-08	0.00175268	12.0874
chr19	41461466	41461467	-	Pik3ap1	1.49473e-08	0.00187375	76.9231
chr18	66665415	66665416	-	Gm9926	1.58215e-08	0.00197491	-73.7069
chr3	5860366	5860367	+	Pex2	1.67565e-08	0.00207397	20.7754
chr3	5860661	5860662	-	Pex2	1.70497e-08	0.00210138	13.0695
chr18	56776592	56776593	-	1700065I17Rik	2.00588e-08	0.00245166	-95
chr18	69933747	69933748	-	Ccdc68	2.02719e-08	0.00246742	92.8571
chr18	53874824	53874825	+	Cep120	2.04695e-08	0.00248118	-86.6667
chr15	73456529	73456530	-	Slc45a4	2.1192e-08	0.00255819	33.6426
chr19	40164005	40164006	+	Cyp2c50	2.1694e-08	0.00260805	-79.3103
chr12	82266217	82266218	+	Mir3067	2.22504e-08	0.00266402	-40.9352
chr18	76258896	76258897	-	2900057B20Rik	2.46561e-08	0.00294006	75
chr18	70706962	70706963	-	Poli	2.49479e-08	0.00295431	-92
chr19	46155995	46155996	-	Nolc1	2.99518e-08	0.00350039	-68.0653
chr4	117964939	117964940	-	Ptprf	3.02062e-08	0.0035161	47.5
chr10	102741812	102741813	-	Lrriq1	3.12598e-08	0.00362437	88.2353
chr18	56775589	56775590	+	1700065I17Rik	3.34129e-08	0.00384362	100
chr4	100100190	100100191	-	Ube2u	3.34129e-08	0.00384362	100
chr17	39980081	39980082	-	Esp38	3.45407e-08	0.00393903	11.8398
chr18	77780185	77780186	+	Rnf165	3.67008e-08	0.00414066	100
chr18	65762433	65762434	-	Zfp532	3.92132e-08	0.00439033	-92.8571
chr18	62709592	62709593	+	Spink10	3.92132e-08	0.00439033	92.8571
chr15	74577360	74577361	-	2300005B03Rik	4.15978e-08	0.00463275	42.1053
chr18	56697292	56697293	+	Mir1258	4.23559e-08	0.0046885	72.7273
chr18	59439552	59439553	+	Chsy3	4.27379e-08	0.00471301	-84.6154
chr18	61276068	61276069	-	Mir6983	5.23454e-08	0.00572941	-48.7238
chr18	62345057	62345058	+	Adrb2	5.27067e-08	0.00574751	93.75
chr19	46130480	46130481	+	Pprc1	6.18973e-08	0.00667527	53.8462
chr18	60933081	60933082	+	Rps14	6.65783e-08	0.00715379	90
chr19	38469666	38469667	-	Slc35g1	6.72199e-08	0.00719638	-82.3529
chr18	64584209	64584210	+	Fech	7.00065e-08	0.00746745	-100
chr18	66795566	66795567	-	Gm9926	7.73205e-08	0.00812978	-67.2241
chr16	57391614	57391615	-	Filip1l	7.73244e-08	0.00812978	10.5051
chr18	70709702	70709703	-	Mbd2	7.86622e-08	0.00818245	-92.8571
chr18	61072199	61072200	-	Arsi	7.86622e-08	0.00818245	-92.3077
chr10	99959863	99959864	+	Cep290	7.86622e-08	0.00818245	92.3077
chr19	46130170	46130171	+	Pprc1	8.38832e-08	0.0086947	53.9455
chr18	79888773	79888774	+	Pard6g	8.61307e-08	0.00889623	-90
chr15	73576768	73576769	+	Ptp4a3	9.58819e-08	0.00983416	51.6129
chr3	5860709	5860710	-	Pex2	1.00768e-07	0.0102635	11.2488
chr4	107790355	107790356	+	Scp2	1.05408e-07	0.010699	-82.1429
chr17	39984030	39984031	-	Esp38	1.06505e-07	0.010773	10.8165
chr18	61174290	61174291	-	Slc6a7	1.0805e-07	0.0108917	42.9402
chr12	67385638	67385639	+	Rpl10l	1.10102e-07	0.0110606	50
chr10	102309416	102309417	+	Alx1	1.10873e-07	0.0111	-79.8851
chr17	39983479	39983480	-	Esp38	1.13231e-07	0.0112976	12.3446
chr18	66379328	66379329	+	Mir694	1.13715e-07	0.0113074	-86.2963
chr18	62103786	62103787	+	Sh3tc2	1.14529e-07	0.0113499	-86.6667
chr19	41462718	41462719	-	Pik3ap1	1.23144e-07	0.0121625	70
chr18	71543164	71543165	-	Mbd2	1.24846e-07	0.0122893	-90.9091
chr18	67885100	67885101	-	Ptpn2	1.2637e-07	0.0123976	-58.3333
chr4	118200015	118200016	+	2610528J11Rik	1.27767e-07	0.0124929	-65.1709
chr17	39981559	39981560	-	Esp38	1.29501e-07	0.0126204	12.9179
chr19	40387745	40387746	-	Pdlim1	1.34684e-07	0.013082	71.4286
chr4	111224450	111224451	+	Bend5	1.39681e-07	0.0133995	62.069
chr18	67140278	67140279	+	Gm19784	1.3978e-07	0.0133995	-100
chr18	68009311	68009312	-	Cep192	1.3978e-07	0.0133995	-100
chr18	67428644	67428645	+	Impa2	1.3978e-07	0.0133995	-100
chr10	92903512	92903513	-	Lta4h	1.46447e-07	0.0139023	73.3333
chr9	123371015	123371016	-	Limd1	1.57934e-07	0.0148964	10.9868
chr4	83073565	83073566	+	Snapc3	1.59322e-07	0.0149792	-83.612
chr9	123371007	123371008	-	Limd1	1.85194e-07	0.0173007	11.2237
chr19	46378517	46378518	+	Nfkb2	1.96859e-07	0.0183321	60
chr19	46130493	46130494	+	Pprc1	1.9831e-07	0.0184087	54.1667
chr18	75142464	75142465	-	Rpl17	2.03435e-07	0.018769	-77.7778
chr12	66274665	66274666	+	Mis18bp1	2.03471e-07	0.018769	42.8571
chr18	62102224	62102225	-	Sh3tc2	2.0894e-07	0.0191485	90.9091
chr18	76359480	76359481	-	Mir6358	2.0894e-07	0.0191485	-90.9091
chr18	80644181	80644182	+	Ctdp1	2.12028e-07	0.0193154	81.8182
chr10	93050645	93050646	-	4933408J17Rik	2.1753e-07	0.0197553	-47.7298
chr3	5860430	5860431	+	Pex2	2.235e-07	0.0202348	14.779
chr4	122511746	122511747	+	Ppt1	2.25561e-07	0.0203586	70.5882
chr17	39980818	39980819	-	Esp38	2.29472e-07	0.020648	12.7271
chr4	124000002	124000003	+	1700057H15Rik	2.34851e-07	0.0210299	-81.25
chr4	120618883	120618884	-	Zfp69	2.39638e-07	0.0213661	-76.4706
chr4	83136726	83136727	+	Psip1	2.43107e-07	0.0216097	-83.2168
chr10	99787869	99787870	+	Gm4301	2.4727e-07	0.0219134	-57.7104
chr4	119453253	119453254	+	Hivep3	2.49631e-07	0.022056	37.8261
chr17	39981050	39981051	-	Esp38	2.54198e-07	0.022325	25.9255
chr18	61646237	61646238	-	A530050N04Rik	2.56897e-07	0.0224278	83.3333
chr19	46052637	46052638	+	9130011E15Rik	2.60029e-07	0.0226338	-68.75
chr4	117835477	117835478	+	Kdm4a	2.69877e-07	0.0234215	-81.4035
chr18	67320068	67320069	-	Gnal	2.71887e-07	0.0235263	76.9231
chr3	5860489	5860490	+	Pex2	2.79424e-07	0.0241074	10.5033
chr4	98408285	98408286	+	L1td1	2.83626e-07	0.0243755	84.6154
chr18	72947743	72947744	-	Dcc	2.84193e-07	0.0243755	-83.5484
chr15	73456712	73456713	-	Slc45a4	3.07296e-07	0.0262038	34.8837
chr18	64802718	64802719	-	Atp8b1	3.12764e-07	0.0264395	-90
chr18	73195317	73195318	-	Mex3c	3.12764e-07	0.0264395	-90
chr18	67552515	67552516	+	Tubb6	3.12764e-07	0.0264395	-90
chr4	120618879	120618880	-	Zfp69	3.15217e-07	0.0265703	-75
chr19	44277961	44277962	-	Scd3	3.35131e-07	0.0281679	-60.6061
chr19	47612222	47612223	-	Obfc1	3.36302e-07	0.0281857	58.3333
chr10	93762131	93762132	-	Gm4792	3.41447e-07	0.0285353	31.9149
chr11	108873320	108873321	-	Axin2	3.42525e-07	0.0285441	10.1267
chr4	124278361	124278362	+	4933407E24Rik	3.68053e-07	0.0304981	71.4286
chr3	5860691	5860692	-	Pex2	3.75002e-07	0.0309864	11.5123
chr18	57627464	57627465	+	Ctxn3	3.76779e-07	0.0310458	57.8947
chr4	98887962	98887963	-	Atg4c	4.09108e-07	0.0336153	72.0588
chr18	63547646	63547647	-	Piezo2	4.11817e-07	0.0337433	67.4545
chr18	79816003	79816004	-	Pard6g	4.17291e-07	0.0340966	85.7143
chr17	39983194	39983195	-	Esp38	4.34832e-07	0.0354312	15.86
chr18	74019223	74019224	-	Mro	4.38525e-07	0.0355464	-77.7778
chr4	100737966	100737967	-	Raver2	4.3867e-07	0.0355464	-55.3753
chr4	98583871	98583872	+	Usp1	4.42279e-07	0.0357401	71.1538
chr19	47726625	47726626	+	Col17a1	4.6704e-07	0.0376374	80
chr18	66795571	66795572	-	Gm9926	4.73673e-07	0.0380673	-58.0745
chr18	70158544	70158545	-	Rab27b	4.75833e-07	0.0381364	86.0577
chr3	5860433	5860434	+	Pex2	4.85074e-07	0.0387167	12.6902
chr4	120711697	120711698	+	Col9a2	4.85713e-07	0.0387167	-50
chr18	66113987	66113988	-	Rax	5.02715e-07	0.0399633	90
chr4	118198528	118198529	-	2610528J11Rik	5.18525e-07	0.0411088	-51.1072
chr6	3151538	3151539	+	Gm8579	5.61459e-07	0.0443926	11.0162
chr10	92882109	92882110	+	Lta4h	6.0617e-07	0.0476707	-69.7619
chr12	71146565	71146566	-	Nin	6.13102e-07	0.048087	53.3333
chr19	47971456	47971457	-	Itprip	6.25003e-07	0.0488896	-63.8792
chr18	56679607	56679608	+	Mir1258	6.30666e-07	0.0491466	78.1145
chr10	99823602	99823603	-	Gm4305	6.31638e-07	0.0491466	-59.5777
chr18	61225496	61225497	+	Pdgfrb	6.46872e-07	0.0501988	-49.2554
chr18	60965884	60965885	-	Cd74	6.76999e-07	0.052398	-76.4706
chr10	99986595	99986596	-	Cep290	7.80092e-07	0.0600602	-85.7143
chr17	6492224	6492225	-	Tmem181b-ps	7.90315e-07	0.0606881	55.3947
chr4	106298759	106298760	+	Ttc22	8.04389e-07	0.0616075	31.9149
chr18	66452868	66452869	-	Ccbe1	8.14152e-07	0.0621929	80
chr18	67385325	67385326	-	Mppe1	8.93227e-07	0.0678798	-76.9231
chr17	39980024	39980025	-	Esp38	9.08658e-07	0.0686966	12.0413
chr19	47611969	47611970	+	Obfc1	9.2109e-07	0.0694574	50.1838
chr18	60785429	60785430	+	Synpo	9.64153e-07	0.0723445	43.3333
chr4	120618896	120618897	-	Zfp69	9.81759e-07	0.0732789	-72.2222
chr18	67799626	67799627	+	Cep76	9.81759e-07	0.0732789	-72.2222
chr17	39981797	39981798	-	Esp38	9.90191e-07	0.0737207	15.176
chr4	120388450	120388451	+	Kcnq4	1.00234e-06	0.0744361	55.5556
chr17	39983569	39983570	-	Esp38	1.01201e-06	0.0747758	11.6592
chr19	37537519	37537520	+	Hhex	1.05065e-06	0.0772417	-87.5
chr18	75084014	75084015	-	Lipg	1.05065e-06	0.0772417	-87.5
chr17	39981759	39981760	-	Esp38	1.06438e-06	0.0780553	12.6329
chr1	64906513	64906514	+	Plekhm3	1.12863e-06	0.0825607	-71.3636
chr15	73456411	73456412	-	Slc45a4	1.14066e-06	0.0832334	-42.073
chr16	57391684	57391685	-	Filip1l	1.15175e-06	0.0838342	10.0706
chr10	93691174	93691175	+	Ndufa12	1.17317e-06	0.0848317	-32.0799
chr18	67363691	67363692	+	Chmp1b	1.17703e-06	0.0848317	-91.6667
chr18	57664654	57664655	-	1700066O22Rik	1.17703e-06	0.0848317	-91.6667
chr18	74197672	74197673	+	D730045A05Rik	1.17703e-06	0.0848317	-90.9091
chr17	39980028	39980029	-	Esp38	1.21558e-06	0.0871278	12.1083
chr19	45101953	45101954	-	Lzts2	1.2178e-06	0.0871278	40.625
chr17	39980804	39980805	-	Esp38	1.23753e-06	0.0883246	12.3566
chr7	23384506	23384507	-	Gm4541	1.25597e-06	0.089206	-18.9785
chr16	57391764	57391765	-	Filip1l	1.27788e-06	0.0905431	12.0871
chr15	85652891	85652892	+	Pkdrej	1.28916e-06	0.0911224	-55.5556
chr16	57391762	57391763	-	Filip1l	1.33667e-06	0.0942533	11.5105
chr18	61225516	61225517	+	Pdgfrb	1.35953e-06	0.0956354	-48.2814
chr10	99075189	99075190	-	Gm20110	1.37347e-06	0.096385	76.9231
chr18	74977039	74977040	+	Acaa2	1.4111e-06	0.09832	90
chr18	73691382	73691383	-	Mex3c	1.4111e-06	0.09832	-90
chr18	56709055	56709056	+	Mir1258	1.4111e-06	0.09832	90
chr4	120621175	120621176	+	Zfp69	1.43679e-06	0.0998729	80
chr18	69182721	69182722	-	Mir145b	1.50674e-06	0.103309	40
chr18	61759029	61759030	-	Gm20748	1.50855e-06	0.103309	-85.1648
chr2	126689576	126689577	-	Trpm7	1.51088e-06	0.103309	-85.7143
chr18	63928969	63928970	+	Wdr7	1.51088e-06	0.103309	85.7143
chr15	74649196	74649197	+	Gml	1.54468e-06	0.105375	41.9936
chr19	45364126	45364127	-	Lbx1	1.57096e-06	0.106919	-70.8333
chr12	79452123	79452124	+	Gphn	1.57999e-06	0.107284	10.3048
chr18	67292080	67292081	+	Gnal	1.59061e-06	0.107756	50
chr18	65661754	65661755	+	Malt1	1.68292e-06	0.113486	-80
chr4	106992402	106992403	+	Yipf1	1.78751e-06	0.119986	-70
chr18	61225378	61225379	+	Pdgfrb	1.86821e-06	0.125117	-55.314
chr15	74687400	74687401	-	Cyp11b2	1.92755e-06	0.128797	48.4848
chr10	92832131	92832132	-	Gm17745	1.96515e-06	0.131002	46.7742
chr19	45850669	45850670	+	Mgea5	1.96948e-06	0.131002	69.2308
chr18	67397190	67397191	+	Mppe1	2.06211e-06	0.136854	61.9048
chr19	46457455	46457456	+	Actr1a	2.18013e-06	0.14436	-78.3333
chr10	93053430	93053431	-	Snrpf	2.23474e-06	0.147642	45.8333
chrX	166417346	166417347	-	G530011O06Rik	2.326e-06	0.153159	-51.7436
chr15	74545293	74545294	-	Psca	2.38962e-06	0.156815	-64.2857
chr4	99918264	99918265	+	Ror1	2.48184e-06	0.162503	90
chr11	117991137	117991138	+	Dnah17	2.63083e-06	0.171875	-37.5
chr10	92090705	92090706	-	Nedd1	2.64325e-06	0.172303	53.8462
chr12	72419813	72419814	+	Dact1	2.75892e-06	0.179444	-51.6129
chr11	117595021	117595022	-	Tmc6	2.821e-06	0.182672	-30.4348
chr4	120637958	120637959	-	Mir7015	2.86643e-06	0.184798	-72.7273
chr14	61310787	61310788	+	Spata13	2.87572e-06	0.18499	-60.7553
chr18	61276146	61276147	+	Mir6983	2.88968e-06	0.185481	70
chr19	41821116	41821117	+	Gm19424	2.95159e-06	0.189042	-47.5358
chr10	92951529	92951530	+	Hal	2.96386e-06	0.189414	-53.2331
chr18	58265928	58265929	+	Fbn2	3.02495e-06	0.192897	84.5238
chr10	99986612	99986613	-	Cep290	3.04529e-06	0.193773	-83.3333
chr19	46648931	46648932	+	Sfxn2	3.05313e-06	0.193852	-70.844
chr18	61225513	61225514	+	Pdgfrb	3.07338e-06	0.194716	-47.8845
chr17	39980974	39980975	-	Esp38	3.32451e-06	0.210173	15.1993
chr10	92203933	92203934	+	Nedd1	3.50517e-06	0.221117	-54.7368
chr9	60719035	60719036	+	Uaca	3.68777e-06	0.232137	-37.1429
chr10	93762340	93762341	-	Gm4792	3.74147e-06	0.235013	53.3333
chr4	120504414	120504415	+	Nfyc	3.78528e-06	0.237257	62.5
chr4	120491688	120491689	+	Nfyc	3.84337e-06	0.23984	76.4706
chr4	124000027	124000028	+	1700057H15Rik	3.84337e-06	0.23984	75
chr2	152159514	152159515	+	Rbck1	3.85102e-06	0.23984	-60.2699
chr10	93761649	93761650	-	Gm4792	3.86531e-06	0.239958	-42.4431
chr10	91535101	91535102	-	Mir135a-2	3.86928e-06	0.239958	-46.1133
chr10	79433076	79433077	-	Grin3b	3.87851e-06	0.240023	-81.8182
chr18	80894564	80894565	+	Nfatc1	3.89164e-06	0.240328	-64.7727
chr10	93610156	93610157	-	Nr2c1	3.93263e-06	0.24235	40.5405
chr15	73539010	73539011	+	Gpr20	3.94344e-06	0.242507	23.8095
chr18	67992784	67992785	-	Cep192	4.17475e-06	0.255659	79.5238
chr19	45101951	45101952	+	Lzts2	4.22678e-06	0.258306	-38.834
chr19	40477273	40477274	+	Sorbs1	4.24023e-06	0.258589	27.907
chr15	73554181	73554182	+	Ptp4a3	4.29506e-06	0.26139	50
chr19	38300208	38300209	+	Fra10ac1	4.31013e-06	0.261764	36.8421
chr15	73356114	73356115	+	Dennd3	4.36241e-06	0.264392	73.3333
chr17	39983483	39983484	-	Esp38	4.46766e-06	0.270212	10.3331
chr4	98445119	98445120	+	Kank4os	4.54296e-06	0.273645	30.3985
chr1	59411928	59411929	-	Cdk15	4.54308e-06	0.273645	-61.1607
chr19	47382739	47382740	-	Mir6995	4.6196e-06	0.277684	52.381
chr18	61225453	61225454	+	Pdgfrb	4.78452e-06	0.287009	-42.6179
chr15	91957991	91957992	-	Cntn1	4.85497e-06	0.290641	45.7958
chr17	39981528	39981529	-	Esp38	4.87223e-06	0.29108	10.4829
chr19	38923557	38923558	-	Tbc1d12	4.89591e-06	0.2919	-80
chr15	89207463	89207464	+	Tymp	5.04312e-06	0.300067	-63.1579
chr19	47215580	47215581	+	Calhm2	5.07359e-06	0.301269	63.8756
chr4	98445251	98445252	+	Kank4os	5.26939e-06	0.311007	40.0926
chr19	46416253	46416254	-	Mir146b	5.35496e-06	0.315423	-59.4545
chr18	80276532	80276533	-	Pard6g	5.42131e-06	0.317363	-83.9744
chr19	11611369	11611370	+	Ms4a4d	5.42131e-06	0.317363	83.9744
chr3	25718894	25718895	-	Nlgn1	5.43118e-06	0.317363	83.3333
chr4	98626842	98626843	-	Usp1	5.43118e-06	0.317363	83.3333
chr12	29507875	29507876	+	Tssc1	5.46919e-06	0.318949	-70.9091
chr15	30346321	30346322	+	Ctnnd2	5.50192e-06	0.320221	66.6667
chr18	70630213	70630214	-	4930503L19Rik	5.62384e-06	0.326179	72.7273
chr19	46179080	46179081	+	Elovl3	5.62652e-06	0.326179	71.4286
chr4	98895491	98895492	+	Atg4c	5.82569e-06	0.336396	80
chr19	46746315	46746316	-	Cyp17a1	5.82569e-06	0.336396	80
chr10	93146689	93146690	-	Gm15915	6.01531e-06	0.346662	27.7778
chr9	38137080	38137081	-	Olfr25	6.26246e-06	0.359493	36.6667
chr19	40600188	40600189	+	Sorbs1	6.35204e-06	0.363923	70
chr17	39980738	39980739	-	Esp38	6.39996e-06	0.365954	12.4676
chr4	123071162	123071163	-	D830031N03Rik	6.45846e-06	0.36858	71.4286
chr4	106047159	106047160	-	Usp24	6.4976e-06	0.370094	68.1287
chr5	134876017	134876018	+	Gtf2ird1	6.70449e-06	0.380401	58.7607
chr18	81193692	81193693	-	Sall3	6.90834e-06	0.39121	46.875
chr12	71302864	71302865	-	Pygl	7.00477e-06	0.395907	31.4286
chr19	16060529	16060530	-	C130060C02Rik	7.17418e-06	0.404702	-58.8235
chr19	44267799	44267800	+	Pkd2l1	7.23449e-06	0.407321	44.2857
chr10	93427468	93427469	-	Mir331	7.34072e-06	0.41251	-45.3997
chr18	56708808	56708809	+	Mir1258	7.56141e-06	0.424099	75
chr19	45887670	45887671	-	Kcnip2	7.89856e-06	0.442164	-34.2105
chr9	44264068	44264069	-	Upk2	7.96732e-06	0.445027	28.5714
chr18	61225442	61225443	+	Pdgfrb	7.98006e-06	0.445027	-43.3258
chr19	45486329	45486330	+	Btrc	8.24621e-06	0.458997	-49.6732
chr15	73428176	73428177	-	Slc45a4	8.35189e-06	0.463999	-28.2599
chr19	40600198	40600199	+	Sorbs1	8.43228e-06	0.46758	-70
chr4	100737972	100737973	-	Raver2	8.62976e-06	0.477628	-42.6263
chr17	39981015	39981016	-	Esp38	8.64819e-06	0.477746	17.0224
chr4	100667896	100667897	-	Raver2	8.84087e-06	0.487472	77.7778
chr19	48260735	48260736	+	Sorcs3	9.52059e-06	0.522007	-76.9231
chr19	45410309	45410310	-	Btrc	9.52059e-06	0.522007	-76.9231
chr4	128120128	128120129	-	Zscan20	9.59851e-06	0.525298	47.619
chr15	74548881	74548882	+	Them6	9.64513e-06	0.526866	41.6744
chr4	98445132	98445133	+	Kank4os	9.92339e-06	0.540055	26.8663
chr19	38928089	38928090	+	Tbc1d12	1.00445e-05	0.543621	83.3333
chr11	3833243	3833244	+	Tcn2	1.02263e-05	0.551963	-37.931
chr10	62802590	62802591	+	Sirt1	1.02363e-05	0.551963	-42.6923
chr16	49864424	49864425	+	Cd47	1.028e-05	0.553302	48.6207
chr12	79961061	79961062	+	Atp6v1d	1.04038e-05	0.55894	31.25
chr15	73552158	73552159	-	Ptp4a3	1.07754e-05	0.577845	31.0345
chr19	37859430	37859431	+	Cyp26a1	1.08746e-05	0.581041	-83.2168
chr4	99654745	99654746	+	Pgm2	1.08746e-05	0.581041	-83.2168
chr8	107166835	107166836	-	Fam96b	1.11535e-05	0.593726	36.6667
chr10	99792963	99792964	+	Gm4301	1.11579e-05	0.593726	-58.5253
chr18	74017050	74017051	-	Mro	1.13269e-05	0.600829	70
chr10	88969276	88969277	+	Nr1h4	1.1365e-05	0.601764	52.6316
chr12	81572342	81572343	-	Exd2	1.14144e-05	0.603289	-58.9342
chr11	8392679	8392680	-	Tns3	1.16949e-05	0.615896	45
chr4	108415166	108415167	+	Zfyve9	1.18844e-05	0.624755	-61.9048
chr18	73731125	73731126	+	Mex3c	1.1999e-05	0.629649	-29.7872
chr18	72578414	72578415	+	Dcc	1.23908e-05	0.647047	-64.2857
chr18	65813106	65813107	-	Oacyl	1.23967e-05	0.647047	73.3333
chr4	98445024	98445025	+	Kank4os	1.24991e-05	0.650145	38.9275
chr19	46430969	46430970	-	Tmem180	1.25004e-05	0.650145	44.4444
chr18	61083487	61083488	+	Camk2a	1.25959e-05	0.653953	55.5556
chr14	119323046	119323047	-	Dzip1	1.32325e-05	0.685793	35.7143
chr8	32280074	32280075	-	Mak16	1.33791e-05	0.691504	-71.8045
chr4	107790259	107790260	+	Scp2	1.33899e-05	0.691504	-62.963
chr19	38727970	38727971	+	Plce1	1.38136e-05	0.712134	82.8571
chr12	24486004	24486005	+	9030624G23Rik	1.46251e-05	0.751327	49.1392
chr4	119072907	119072908	-	Ccdc30	1.46789e-05	0.752773	-49.14
chr15	91668176	91668177	-	Muc19	1.5412e-05	0.78899	70
chr18	75141464	75141465	+	Rpl17	1.55137e-05	0.79281	-46
chr19	39071674	39071675	-	Cyp2c55	1.55718e-05	0.794395	61.5385
chr15	74649461	74649462	-	Hemt1	1.56157e-05	0.795252	-52.6756
chr3	5860351	5860352	+	Pex2	1.59523e-05	0.810986	20.8271
chr7	148450410	148450411	-	Irf7	1.60249e-05	0.81327	-56.2169
chr4	83055268	83055269	-	Snapc3	1.62963e-05	0.825615	62.5
chr14	56881833	56881834	-	Gzmb	1.64806e-05	0.833509	-56.25
chr6	48037612	48037613	+	Zfp746	1.67336e-05	0.84485	43.2282
chr11	82721122	82721123	+	Nle1	1.70143e-05	0.857548	-55.4545
chr15	73554204	73554205	+	Ptp4a3	1.73136e-05	0.871134	57.1111
chr17	39981501	39981502	-	Esp38	1.74021e-05	0.874014	10.1645
chr19	47191932	47191933	+	Calhm2	1.74383e-05	0.874014	55.5556
chr5	22034997	22034998	+	Gm15421	1.74602e-05	0.874014	-42.1053
chr6	86397604	86397605	+	C87436	1.86396e-05	0.929876	-69.2308
chr3	84248864	84248865	+	Fhdc1	1.87924e-05	0.935909	-37.5
chr19	17448409	17448410	+	Gcnt1	1.89452e-05	0.941917	-60.8696
chr19	41439911	41439912	-	Pik3ap1	1.91631e-05	0.951142	-69.4737
chr18	68002732	68002733	+	Cep192	1.92814e-05	0.953782	-75
chr8	43150895	43150896	+	2810404M03Rik	1.92814e-05	0.953782	75
chr12	66237050	66237051	-	Mis18bp1	1.93358e-05	0.954535	63.1579
chr4	99918256	99918257	-	Ror1	1.93617e-05	0.954535	81.8182
chr10	99818660	99818661	+	Gm4307	1.9472e-05	0.958364	-54.6667
chr19	45899712	45899713	+	Kcnip2	1.96104e-05	0.962977	-66.6667
chr18	61225437	61225438	+	Pdgfrb	1.96314e-05	0.962977	-45.2986
chr4	118037527	118037528	+	Hyi	1.98621e-05	0.972668	50
chr4	108250428	108250429	+	Prpf38a	1.99174e-05	0.973752	-53.2941
chr4	107790272	107790273	+	Scp2	2.02834e-05	0.988349	-51.6129
chr4	123021345	123021346	+	Bmp8a	2.06418e-05	0.997567	-55.6777
chr2	180963494	180963495	-	BC051628	2.08254e-05	0.997567	-34.4828
chrX	96640248	96640249	-	Gm14812	2.0961e-05	0.997567	-47.619
chr12	24485911	24485912	+	9030624G23Rik	2.10723e-05	0.997567	45.8418
chr19	46685128	46685129	+	Wbp1l	2.11761e-05	0.997567	74.7368
chr1	106890556	106890557	+	Cdh20	2.12672e-05	0.997567	70
chr12	70305881	70305882	+	Dnaaf2	2.17638e-05	0.997567	-73.3333
chr11	102759956	102759957	-	Gfap	2.18047e-05	0.997567	45.0826
chr1	94640734	94640735	-	Gpc1	2.22202e-05	0.997567	32.1429
chr7	36589029	36589030	-	Zfp507	2.23355e-05	0.997567	57.1429
chr2	119062326	119062327	-	Spint1	2.26962e-05	0.997567	-53.8462
chrX	166416931	166416932	-	G530011O06Rik	2.3242e-05	0.997567	-35.2153
chr14	70944121	70944122	-	Reep4	2.32559e-05	0.997567	80
chr18	60931716	60931717	-	Rps14	2.32559e-05	0.997567	80
chr17	39983209	39983210	-	Esp38	2.34326e-05	0.997567	14.4681
chr5	103197909	103197910	+	Arhgap24	2.39313e-05	0.997567	56.7308
chr4	120997380	120997381	-	Gm12888	2.41041e-05	0.997567	60
chr4	100099998	100099999	-	Ube2u	2.44727e-05	0.997567	-58.3333
chr8	11454081	11454082	+	Rab20	2.44756e-05	0.997567	-50
chr17	39983079	39983080	-	Esp38	2.47198e-05	0.997567	11.461
chr19	45606050	45606051	+	Poll	2.47917e-05	0.997567	-72.807
chr19	56938844	56938845	-	Vwa2	2.49538e-05	0.997567	-25.6999
chr14	21002807	21002808	+	Kcnk5	2.54484e-05	0.997567	-52.1739
chr19	46130483	46130484	+	Pprc1	2.55094e-05	0.997567	36
chr16	31945152	31945153	+	0610012G03Rik	2.5633e-05	0.997567	-70
chr18	61053572	61053573	+	Arsi	2.58653e-05	0.997567	-50
chr19	44408654	44408655	-	Scd4	2.61865e-05	0.997567	-76.9231
chrX	166417266	166417267	-	G530011O06Rik	2.64994e-05	0.997567	-43.7663
chr4	119369513	119369514	-	Guca2b	2.66111e-05	0.997567	-70.5882
chr19	38206511	38206512	-	Pde6c	2.67766e-05	0.997567	63.6364
chr6	112951955	112951956	+	Thumpd3	2.67766e-05	0.997567	-63.6364
chr18	65857738	65857739	+	Oacyl	2.6822e-05	0.997567	43.75
chr18	70252013	70252014	-	Rab27b	2.72775e-05	0.997567	-70.2797
chr3	38909246	38909247	+	Fat4	2.76767e-05	0.997567	42.8571
chr15	91958021	91958022	-	Cntn1	2.80338e-05	0.997567	43.0285
chr18	80189238	80189239	+	Pard6g	2.87021e-05	0.997567	-50
chr17	27111549	27111550	+	Zbtb9	2.88894e-05	0.997567	30.51
chrX	166417340	166417341	-	G530011O06Rik	2.90341e-05	0.997567	-45.1128
chr11	97361933	97361934	-	4933428G20Rik	2.90437e-05	0.997567	46.6667
chr5	43992572	43992573	+	C1qtnf7	2.90437e-05	0.997567	46.6667
chr15	76033028	76033029	-	Plec	2.91621e-05	0.997567	-61.5385
chr19	47103765	47103766	+	Nt5c2	2.94925e-05	0.997567	58.8235
chr17	66625670	66625671	+	Ddx11	2.95424e-05	0.997567	-76.9231
chr4	106473066	106473067	-	Acot11	2.9626e-05	0.997567	-39.3617
chr4	83410655	83410656	-	Ccdc171	2.98024e-05	0.997567	70
chr19	46555183	46555184	+	Trim8	2.98024e-05	0.997567	-70
chr9	109471321	109471322	+	Fbxw15	2.98286e-05	0.997567	-22.6799
chr1	172492451	172492452	+	Nos1ap	3.02358e-05	0.997567	-72.2222
chr12	70685475	70685476	-	Vcpkmt	3.032e-05	0.997567	58.396
chr6	108438830	108438831	-	Mir7661	3.06009e-05	0.997567	39.1577
chr4	137476959	137476960	-	Ece1	3.06483e-05	0.997567	44
chr4	129730598	129730599	+	Col16a1	3.08677e-05	0.997567	-29.8152
chr10	80465299	80465300	+	Gng7	3.10072e-05	0.997567	52
chr19	6543267	6543268	-	Slc22a12	3.18407e-05	0.997567	-34.0854
chr5	9204744	9204745	-	Dmtf1	3.19212e-05	0.997567	50
chr10	92832119	92832120	-	Gm17745	3.21102e-05	0.997567	-43.3333
chr3	101993316	101993317	-	Vangl1	3.22111e-05	0.997567	-59.944
chr4	43552156	43552157	-	Tpm2	3.28238e-05	0.997567	38.2432
chr15	74546985	74546986	-	Psca	3.30677e-05	0.997567	-46.2158
chr7	116025030	116025031	+	Olfr518	3.31441e-05	0.997567	60
chr4	120646187	120646188	-	Mir7015	3.31441e-05	0.997567	60
chr9	79974427	79974428	-	Myo6	3.32013e-05	0.997567	42.8571
chr2	10409449	10409450	-	Mir467a-9	3.42508e-05	0.997567	-22.6984
chr19	44277410	44277411	+	Scd3	3.47917e-05	0.997567	-47.619
chr5	147313285	147313286	-	Gm3415	3.52854e-05	0.997567	-10.9253
chr3	5860354	5860355	+	Pex2	3.53147e-05	0.997567	16.67
chr2	181228461	181228462	-	Abhd16b	3.53636e-05	0.997567	-64.4689
chr18	57627267	57627268	+	Ctxn3	3.55579e-05	0.997567	-36.2069
chr2	157972701	157972702	+	Tgm2	3.60237e-05	0.997567	-63.6364
chr9	107512224	107512225	-	Sema3b	3.60557e-05	0.997567	-23.2558
chr9	37015062	37015063	-	Tmem218	3.64751e-05	0.997567	40
chr10	88158010	88158011	+	Spic	3.69721e-05	0.997567	-62.5
chr8	73050661	73050662	+	Fkbp8	3.71349e-05	0.997567	-39.2742
chr10	98906723	98906724	-	Gm20110	3.73391e-05	0.997567	-60
chr8	35085817	35085818	+	Rbpms	3.77273e-05	0.997567	-55
chr5	114808122	114808123	+	Kctd10	3.79616e-05	0.997567	75
chr1	75439030	75439031	-	Gmppa	3.8536e-05	0.997567	-57.8947
chr17	73266477	73266478	+	Lbh	3.85926e-05	0.997567	37.9953
chr8	107779352	107779353	+	B3gnt9	3.90028e-05	0.997567	61.4973
chr11	118772948	118772949	-	Rbfox3	3.90197e-05	0.997567	-45
chr18	61112461	61112462	-	Mir7220	3.90616e-05	0.997567	-69.6154
chr12	80153904	80153905	+	Plekhh1	3.90802e-05	0.997567	64.2857
chr19	39601284	39601285	+	Cyp2c39	3.91447e-05	0.997567	-80
chr12	12319262	12319263	-	Fam49a	3.91447e-05	0.997567	-80
chr18	62566921	62566922	-	Htr4	3.91447e-05	0.997567	-80
chr10	79956999	79957000	-	Onecut3	3.98252e-05	0.997567	-18.3673
chr17	39983649	39983650	+	Esp38	3.99499e-05	0.997567	11.6995
chr2	26324932	26324933	-	Mir6996	4.00013e-05	0.997567	-54.8235
chr7	150646042	150646043	-	Cdkn1c	4.00057e-05	0.997567	53.1977
chr10	88400658	88400659	-	Slc5a8	4.06904e-05	0.997567	61.5385
chr15	74541351	74541352	-	Jrk	4.06904e-05	0.997567	61.5385
chr18	81166253	81166254	-	Sall3	4.07207e-05	0.997567	-57.4138
chr18	67799392	67799393	-	Cep76	4.0899e-05	0.997567	72.7273
chr5	115994398	115994399	+	Rplp0	4.10435e-05	0.997567	-68.3333
chr11	119402742	119402743	+	Nptx1	4.16391e-05	0.997567	48.0296
chr10	91535868	91535869	-	Mir135a-2	4.19136e-05	0.997567	39.7933
chr18	64841286	64841287	-	Atp8b1	4.24785e-05	0.997567	70
chr18	80995797	80995798	-	Nfatc1	4.24785e-05	0.997567	70
chr15	84551602	84551603	-	Gm20556	4.2804e-05	0.997567	-56.25
chr17	39980726	39980727	-	Esp38	4.29183e-05	0.997567	13.6572
chr15	60420274	60420275	-	9930014A18Rik	4.3108e-05	0.997567	44.5906
chr13	96106067	96106068	-	Snora47	4.31519e-05	0.997567	-42.1899
chr4	119096682	119096683	+	Zmynd12	4.33173e-05	0.997567	31.71
chr4	42301133	42301134	+	Il11ra2	4.35225e-05	0.997567	-61.6162
chr17	56558719	56558720	-	Mir6977	4.36002e-05	0.997567	-29.697
chr2	169898168	169898169	-	A630075F10Rik	4.36757e-05	0.997567	34.4828
chr10	126959895	126959896	-	Shmt2	4.40169e-05	0.997567	-47.8519
chr19	44265920	44265921	-	Pkd2l1	4.40228e-05	0.997567	38.4615
chr6	118034893	118034894	+	Mir7044	4.44639e-05	0.997567	34.6429
chr10	93507787	93507788	+	Fgd6	4.47783e-05	0.997567	61.4833
chr12	4848815	4848816	-	Fkbp1b	4.56545e-05	0.997567	30.303
chr5	30058474	30058475	+	Dnajb6	4.6865e-05	0.997567	-76.2821
chr2	150358669	150358670	-	Cst7	4.85994e-05	0.997567	70.614
chr2	156865994	156865995	-	Dsn1	4.85994e-05	0.997567	-67.0833
chr10	92186336	92186337	-	Nedd1	4.881e-05	0.997567	-46.6667
chr17	65992870	65992871	+	Txndc2	4.89214e-05	0.997567	-47.619
chr12	69123711	69123712	+	Gm17821	4.95928e-05	0.997567	-55.5556
chr9	99138018	99138019	-	Gm6432	4.96602e-05	0.997567	23.4043
chr4	83137825	83137826	+	Psip1	5.04241e-05	0.997567	-75.641
chr19	40320716	40320717	-	Pdlim1	5.04241e-05	0.997567	-76.6234
chr10	100357987	100357988	+	1700017N19Rik	5.04241e-05	0.997567	-76.6234
chr10	102782951	102782952	+	Slc6a15	5.07032e-05	0.997567	66.6667
chr14	25884263	25884264	-	4930572O13Rik	5.1203e-05	0.997567	60
chr14	59960760	59960761	+	Phf11b	5.14165e-05	0.997567	52.9412
chr7	148203398	148203399	-	Ifitm6	5.21392e-05	0.997567	15.942
chr4	135320809	135320810	+	Myom3	5.22407e-05	0.997567	-36.8421
chr19	47209802	47209803	-	Calhm2	5.33162e-05	0.997567	-58.7992
chr11	76092842	76092843	-	Rnmtl1	5.33578e-05	0.997567	-38.7097
chr10	88299856	88299857	+	Utp20	5.37664e-05	0.997567	44
chr8	73340465	73340466	-	Il12rb1	5.39867e-05	0.997567	-46.1538
chr10	90543976	90543977	+	Apaf1	5.4186e-05	0.997567	58.3333
chr3	5860740	5860741	-	Pex2	5.4434e-05	0.997567	11.073
chr15	73427429	73427430	+	Slc45a4	5.44628e-05	0.997567	35.2941
chr18	74441192	74441193	-	Ccdc11	5.47228e-05	0.997567	43.75
chr18	76451944	76451945	+	Smad2	5.48949e-05	0.997567	-75
chr4	107246653	107246654	-	Dmrtb1	5.48949e-05	0.997567	75
chr11	99769321	99769322	+	Krtap31-1	5.6017e-05	0.997567	22.8833
chr12	74511744	74511745	+	D830013O20Rik	5.62485e-05	0.997567	31.25
chr2	30440242	30440243	-	Cstad	5.72126e-05	0.997567	62.5
chr15	78300286	78300287	+	Tmprss6	5.72697e-05	0.997567	51.4118
chr10	93360930	93360931	+	Metap2	5.76034e-05	0.997567	61.5385
chr9	106416230	106416231	-	Iqcf5	5.77232e-05	0.997567	41.9643
chr15	84122096	84122097	-	Parvg	5.81825e-05	0.997567	53.8462
chr19	45115160	45115161	+	Pdzd7	5.843e-05	0.997567	-63.13
chr7	148257965	148257966	-	Pkp3	5.93418e-05	0.997567	68.8259
chr19	46130481	46130482	-	Pprc1	5.93719e-05	0.997567	64.2857
chr19	46130484	46130485	-	Pprc1	5.93719e-05	0.997567	64.2857
chr15	101980314	101980315	-	Soat2	5.95591e-05	0.997567	33.5068
chr17	39982294	39982295	+	Esp38	6.00684e-05	0.997567	12.5414
chr3	89160157	89160158	+	Adam15	6.03876e-05	0.997567	-58.913
chr15	89240997	89240998	+	Syce3	6.12869e-05	0.997567	-31.25
chr14	77429388	77429389	-	Lacc1	6.16838e-05	0.997567	-56.6416
chr18	67923449	67923450	+	Seh1l	6.1696e-05	0.997567	-70
chr8	109831031	109831032	-	Nfat5	6.1696e-05	0.997567	-70
chr18	62707357	62707358	-	Fbxo38	6.23222e-05	0.997567	35
chr9	75153160	75153161	+	Gnb5	6.2856e-05	0.997567	74.6753
chr11	114899351	114899352	-	Gm11710	6.31233e-05	0.997567	-17.1053
chr18	61225522	61225523	+	Pdgfrb	6.35922e-05	0.997567	-44.3484
chr5	142876686	142876687	-	Foxk1	6.3688e-05	0.997567	-36
chr3	84668100	84668101	+	Fbxw7	6.38861e-05	0.997567	-50.641
chr6	36193654	36193655	-	Chrm2	6.40292e-05	0.997567	-40
chr12	40926861	40926862	-	Lsmem1	6.4302e-05	0.997567	37.7998
chr6	119494980	119494981	+	Wnt5b	6.63795e-05	0.997567	29.4118
chr5	64867478	64867479	+	C030018K13Rik	6.67017e-05	0.997567	-50
chr10	114757605	114757606	+	Rab21	6.68229e-05	0.997567	-55.8333
chr5	73186821	73186822	-	Txk	6.78816e-05	0.997567	-63.6364
chr4	105961484	105961485	-	Usp24	6.81731e-05	0.997567	-80.9091
chr8	13025735	13025736	+	F7	6.82874e-05	0.997567	47.5676
chr19	47075746	47075747	+	Ina	6.88431e-05	0.997567	-64.4231
chr11	119877128	119877129	+	Mir338	6.91083e-05	0.997567	46.5844
chr12	85793301	85793302	-	Lin52	7.05749e-05	0.997567	-51.5152
chr17	26386885	26386886	+	Luc7l	7.07556e-05	0.997567	-52.9412
chr7	147340739	147340740	-	Sprn	7.13219e-05	0.997567	37.5
chr3	5860339	5860340	+	Pex2	7.1584e-05	0.997567	21.3611
chr11	69591727	69591728	+	Zbtb4	7.26021e-05	0.997567	-37.037
chr19	45967562	45967563	-	Kcnip2	7.29222e-05	0.997567	-60
chr2	130890039	130890040	-	Adam33	7.30319e-05	0.997567	71.2821
chr5	148415143	148415144	+	Flt1	7.30869e-05	0.997567	-33.3333
chr2	164941848	164941849	+	1700025C18Rik	7.36545e-05	0.997567	-52.5
chr5	118476324	118476325	+	Tesc	7.39421e-05	0.997567	-33.8076
chr17	56227407	56227408	+	Hdgfrp2	7.39598e-05	0.997567	69.2308
chr11	106235495	106235496	+	2310007L24Rik	7.42795e-05	0.997567	-56.746
chr15	89017195	89017196	+	Mir6958	7.4787e-05	0.997567	-33.3333
chr3	51192945	51192946	+	Mgarp	7.48458e-05	0.997567	-37.5
chr4	118939369	118939370	+	Cldn19	7.51825e-05	0.997567	53.8462
chr18	61225427	61225428	+	Pdgfrb	7.66311e-05	0.997567	-25.7143
chr8	3586078	3586079	+	Camsap3	7.67692e-05	0.997567	-60
chr1	82294941	82294942	+	Irs1	7.67692e-05	0.997567	60
chr9	21142236	21142237	+	Slc44a2	7.69917e-05	0.997567	-48.2759
chr19	10557452	10557453	+	Ppp1r32	7.81512e-05	0.997567	29.4851
chr2	31950220	31950221	-	Ppapdc3	7.81857e-05	0.997567	38.6364
chr17	39982340	39982341	+	Esp38	7.87631e-05	0.997567	13.8306
chr18	57692732	57692733	-	1700066O22Rik	7.91995e-05	0.997567	-59.1176
chr7	148726543	148726544	+	Chid1	8.06767e-05	0.997567	-46.1538
chr4	48534733	48534734	-	Msantd3	8.09989e-05	0.997567	55.5556
chr15	73471657	73471658	+	Slc45a4	8.15941e-05	0.997567	68.75
chr11	31573017	31573018	+	Bod1	8.21393e-05	0.997567	-29.7297
chr6	87301187	87301188	+	Gkn1	8.23382e-05	0.997567	38.8889
chr7	54025792	54025793	+	Saa2	8.28462e-05	0.997567	61.5385
chr18	60542134	60542135	-	Iigp1	8.28462e-05	0.997567	61.5385
chr6	41586487	41586488	+	Trpv6	8.30926e-05	0.997567	34.2857
chr11	19828624	19828625	+	Spred2	8.3106e-05	0.997567	-51.5599
chr8	49184239	49184240	-	Dctd	8.32698e-05	0.997567	26.4706
chr2	26952350	26952351	-	Adamtsl2	8.38329e-05	0.997567	-38.0151
chr2	35120351	35120352	-	Gsn	8.39696e-05	0.997567	57.1429
chr4	146316415	146316416	+	Rex2	8.41776e-05	0.997567	62.6087
chr17	35086198	35086199	+	Snord52	8.4268e-05	0.997567	55.6561
chr6	82688433	82688434	-	Hk2	8.42735e-05	0.997567	59.8039
chr6	118034532	118034533	+	Mir7044	8.44521e-05	0.997567	-50.8621
chr19	42171329	42171330	+	Pi4k2a	8.48336e-05	0.997567	-50
chr10	93614914	93614915	+	Nr2c1	8.48336e-05	0.997567	50
chr11	86234425	86234426	+	Med13	8.56098e-05	0.997567	-23.4043
chr2	126532256	126532257	+	Usp8	8.60916e-05	0.997567	60
chr1	23297677	23297678	+	Mir30c-2	8.61554e-05	0.997567	-20.9302
chr19	39303177	39303178	+	Cyp2c53-ps	8.66817e-05	0.997567	-75
chr10	92997186	92997187	+	Amdhd1	8.78003e-05	0.997567	45.9259
chr1	90022768	90022769	+	Ugt1a6a	8.82626e-05	0.997567	63.1579
chr10	80733806	80733807	-	Mir3057	8.89211e-05	0.997567	16.1765
chr2	170667040	170667041	-	Dok5	8.89831e-05	0.997567	39.3939
chr14	105115104	105115105	-	D130009I18Rik	8.96396e-05	0.997567	40.8311
chr6	119679445	119679446	-	Erc1	8.98708e-05	0.997567	47.619
chr4	123444424	123444425	-	Akirin1	8.98708e-05	0.997567	47.619
chr6	3151575	3151576	+	Gm8579	9.04205e-05	0.997567	13.363
chr2	59484978	59484979	+	Tanc1	9.07952e-05	0.997567	-19.5593
chr15	73816323	73816324	+	Mroh5	9.0993e-05	0.997567	-73.3333
chr1	168578901	168578902	+	Gm4847	9.11678e-05	0.997567	44.2963
chr14	55714390	55714391	-	Thtpa	9.13751e-05	0.997567	-54.6087
chr7	13542493	13542494	-	Zfp324	9.15063e-05	0.997567	-70
chr6	139003582	139003583	-	4922502N22Rik	9.15063e-05	0.997567	-70
chr14	55627068	55627069	+	Ngdn	9.15063e-05	0.997567	-70
chr18	80434546	80434547	+	Hsbp1l1	9.15063e-05	0.997567	70
chr2	64844663	64844664	-	Grb14	9.15063e-05	0.997567	70
chr10	93508623	93508624	-	Fgd6	9.164e-05	0.997567	-44.4444
chr11	72903602	72903603	+	Itgae	9.17324e-05	0.997567	-35.8631
chr7	6158128	6158129	-	Galp	9.24615e-05	0.997567	63.9216
chr10	90387620	90387621	+	Apaf1	9.26666e-05	0.997567	55
chr7	11839587	11839588	-	Zscan4e	9.28725e-05	0.997567	66.6667
chr12	103197078	103197079	-	Atxn3	9.28725e-05	0.997567	-66.6667
chr16	44765536	44765537	+	Cd200r1	9.40212e-05	0.997567	40.625
chr19	45034593	45034594	-	4930414N06Rik	9.42553e-05	0.997567	-69.7802
chr4	118541204	118541205	+	Olfr1331	9.46866e-05	0.997567	-42.0263
chr10	100027302	100027303	-	4930430F08Rik	9.53273e-05	0.997567	63.6364
chr4	117984196	117984197	+	Ptprf	9.53273e-05	0.997567	63.6364
chr13	55830563	55830564	+	Pcbd2	9.53273e-05	0.997567	-63.6364
chr7	109019775	109019776	+	Folr1	9.60198e-05	0.997567	20
chr5	147324861	147324862	-	Gm3402	9.65665e-05	0.997567	-10.3774
chr17	39983499	39983500	-	Esp38	9.69702e-05	0.997567	14.2189
chr10	21312419	21312420	-	1700020N01Rik	9.80933e-05	0.997567	-53.8462
chr11	3931247	3931248	-	Sec14l4	9.82852e-05	0.997567	41.5966
chr11	120816628	120816629	+	Slc16a3	9.84791e-05	0.997567	-46.6667
chr8	111238140	111238141	-	Zfhx3	9.85697e-05	0.997567	36.6667
chr16	79458916	79458917	+	Tmprss15	9.86771e-05	0.997567	-35.4839
chr7	135689434	135689435	+	Bag3	9.86979e-05	0.997567	25.5814
chr10	41740358	41740359	-	Armc2	9.89811e-05	0.997567	58.8235
chr8	129429048	129429049	+	Tomm20	9.89811e-05	0.997567	-58.8235
chr15	82129403	82129404	+	Wbp2nl	9.91641e-05	0.997567	-57.7273
chr8	74182506	74182507	+	Unc13a	0.000100486	0.997567	45
chr19	44233205	44233206	+	Bloc1s2	0.000100927	0.997567	-75.7143
chr7	69493486	69493487	-	Ndn	0.000100936	0.997567	37.0181
chr15	74687953	74687954	-	Cyp11b2	0.000100985	0.997567	39.1304
chr17	65991988	65991989	+	Txndc2	0.000101696	0.997567	-47.6522
chr6	113408960	113408961	+	Il17re	0.000101697	0.997567	-51.8519
chr17	57246860	57246861	-	Gm11110	0.000102034	0.997567	-13.4328
chr6	97202905	97202906	+	Lmod3	0.000102156	0.997567	-44.4444
chr4	98445241	98445242	+	Kank4os	0.000103619	0.997567	34.9821
chr18	60975868	60975869	+	Mir5107	0.000104454	0.997567	53.2967
chr16	4592872	4592873	-	Glis2	0.000104794	0.997567	32.5
chr6	4697488	4697489	+	Peg10	0.000105053	0.997567	61.9048
chr9	107802799	107802800	-	Mst1r	0.000105216	0.997567	57.1429
chr6	101319017	101319018	-	Pdzrn3	0.000105438	0.997567	-42.1053
chr14	69940658	69940659	+	Gm16677	0.000105895	0.997567	-46.1538
chr11	45621435	45621436	+	F630206G17Rik	0.000105953	0.997567	-25
chr3	88245770	88245771	-	Mir7011	0.000106213	0.997567	-34.87
chr12	17782853	17782854	+	Hpcal1	0.000106421	0.997567	72.7273
chr3	83978454	83978455	+	Gm6525	0.0001073	0.997567	-33.3333
chr7	28157295	28157296	+	Shkbp1	0.0001073	0.997567	-33.3333
chr17	39981487	39981488	-	Esp38	0.00010777	0.997567	10.1046
chr3	95484775	95484776	+	Adamtsl4	0.000108043	0.997567	-36.6304
chr15	58764177	58764178	-	Tatdn1	0.000108577	0.997567	26.339
chr14	33013319	33013320	-	Timm23	0.000108717	0.997567	24.3243
chr7	31839908	31839909	-	Fxyd1	0.000108981	0.997567	60
chr7	148646763	148646764	+	Efcab4a	0.000109371	0.997567	16.6667
chr8	19899414	19899415	+	6820431F20Rik	0.000110093	0.997567	-27.8876
chr2	5816908	5816909	-	Sec61a2	0.000111079	0.997567	-57.0175
chr18	61225382	61225383	+	Pdgfrb	0.000111302	0.997567	-43.6667
chr11	97864264	97864265	-	Arl5c	0.000112003	0.997567	49.5192
chrX	83436546	83436547	-	Nr0b1	0.000112184	0.997567	50
chr17	71343975	71343976	-	Myl12b	0.000112184	0.997567	-50
chr11	80297652	80297653	-	Cdk5r1	0.000112926	0.997567	52.6316
chr4	119042461	119042462	+	Ccdc30	0.000112926	0.997567	52.6316
chr12	60419347	60419348	-	Fbxo33	0.000113669	0.997567	32
chr4	43496742	43496743	-	Sit1	0.000113829	0.997567	-35.2941
chr1	174229875	174229876	-	Atp1a2	0.000114013	0.997567	-59.2262
chr9	44061539	44061540	+	Pdzd3	0.000114125	0.997567	37.037
chr18	61808710	61808711	-	Mir143	0.00011454	0.997567	-24.4444
chr19	41958431	41958432	+	Rrp12	0.000115253	0.997567	-54.4622
chr15	17397437	17397438	-	Cdh9	0.000115356	0.997567	-18.3673
chr7	115607886	115607887	-	Olfr498	0.000115428	0.997567	54.5455
chr18	34999226	34999227	+	Reep2	0.000116114	0.997567	-46.1538
chr15	74595233	74595234	+	Ly6d	0.000116145	0.997567	-32.9346
chr19	57083347	57083348	+	Afap1l2	0.000116705	0.997567	-50
chr2	170232078	170232079	+	Bcas1	0.00011671	0.997567	-26.8293
chr18	37424773	37424774	+	Pcdhb1	0.000117748	0.997567	25.8065
chr1	36829934	36829935	+	Zap70	0.000119069	0.997567	-61.6667
chr10	42740986	42740987	+	Sobp	0.000119295	0.997567	-40
chr8	123651345	123651346	-	Foxl1	0.000122716	0.997567	-34.6154
chr8	73289324	73289325	-	Ifi30	0.000123348	0.997567	-69.2308
chr18	76329329	76329330	-	Mir6358	0.000123348	0.997567	69.2308
chr4	106560793	106560794	-	Ssbp3	0.000124547	0.997567	-80
chr9	66791017	66791018	-	Rps27l	0.000124547	0.997567	-80
chr16	32779130	32779131	-	Muc20	0.000125027	0.997567	54.1126
chr6	53988419	53988420	-	Chn2	0.000125027	0.997567	54.1126
chr12	102151792	102151793	+	Gpr68	0.00012527	0.997567	-48.1481
chr9	108363948	108363949	-	Klhdc8b	0.000126073	0.997567	44.6237
chr19	44408528	44408529	+	Scd4	0.000127572	0.997567	-63.2353
chr13	52852925	52852926	+	BB123696	0.000127572	0.997567	63.2353
chr10	5238649	5238650	+	Syne1	0.000128046	0.997567	-23.6842
chr6	87484647	87484648	-	Arhgap25	0.000128229	0.997567	-39.2857
chr1	33776348	33776349	-	Rab23	0.000128493	0.997567	-53.9474
chr18	63956312	63956313	-	Wdr7	0.000129284	0.997567	54.0616
chr14	29455046	29455047	+	Wnt5a	0.000129329	0.997567	-53.8462
chr18	75106646	75106647	+	Lipg	0.000129329	0.997567	-53.8462
chr9	44544026	44544027	-	Phldb1	0.00012957	0.997567	41.3793
chr15	36486490	36486491	+	Snx31	0.00012957	0.997567	-41.3793
chr2	127556712	127556713	-	Mall	0.000129571	0.997567	-48.4163
chr17	3397204	3397205	+	Tiam2	0.00012973	0.997567	-40.5556
chr1_random	1139739	1139740	+	Hhipl2	0.000130178	0.997567	-31.9444
chr19	46780847	46780848	+	As3mt	0.00013027	0.997567	22.9167
chr2	132423425	132423426	+	AU019990	0.000131686	0.997567	34.0843
chr15	97976817	97976818	+	Asb8	0.000132497	0.997567	-44
chr6	3151586	3151587	+	Gm8579	0.000132619	0.997567	12.1755
chrY_random	27950703	27950704	-	Gm21943	0.000132737	0.997567	58.3333
chr19	10264584	10264585	-	Mir6993	0.00013283	0.997567	-21.2766
chr6	89306627	89306628	+	Plxna1	0.000133248	0.997567	21.2121
chr8	125341320	125341321	+	Cdh15	0.000133653	0.997567	-32
chr11	30003261	30003262	-	Eml6	0.000134875	0.997567	-37.5
chr11	102467323	102467324	-	Fzd2	0.000135411	0.997567	27.7778
chr15	36612075	36612076	-	Pabpc1	0.000135536	0.997567	-41.6667
chr15	74467506	74467507	-	Mroh4	0.000135927	0.997567	32.1429
chr7	128546310	128546311	-	Hs3st2	0.000136115	0.997567	66.6667
chr18	56697938	56697939	+	Mir1258	0.000136115	0.997567	-66.6667
chr2	33497492	33497493	+	C130021I20Rik	0.000136119	0.997567	-17.3077
chr4	122888339	122888340	+	Nt5c1a	0.0001362	0.997567	-63.6364
chr19	44268832	44268833	-	Pkd2l1	0.0001362	0.997567	63.6364
chr19	42127593	42127594	+	4933411K16Rik	0.000136301	0.997567	36.8421
chr3	92376483	92376484	+	Ivl	0.000136347	0.997567	20.4545
chr7	75560992	75560993	-	4933436H12Rik	0.000136918	0.997567	-26.1905
chr3	96359944	96359945	+	Txnip	0.000137065	0.997567	72.8571
chr8	36654275	36654276	+	Gm16793	0.000137268	0.997567	-55.9524
chr17	39983054	39983055	-	Esp38	0.000137558	0.997567	11.4277
chr7	75421852	75421853	-	Gm16157	0.000138951	0.997567	-70
chr15	77549224	77549225	-	Apol9b	0.000138951	0.997567	-70
chrX	166420098	166420099	-	G530011O06Rik	0.000138951	0.997567	-70
chr1	169212492	169212493	-	Uck2	0.000139165	0.997567	-41.0755
chr19	42687540	42687541	+	Loxl4	0.000139452	0.997567	20
chr19	46696674	46696675	+	Wbp1l	0.000139988	0.997567	21.0526
chr2	20821676	20821677	+	Arhgap21	0.000140178	0.997567	56.0224
chr12	80108770	80108771	-	Tmem229b	0.000140392	0.997567	-43.4286
chr9	107508428	107508429	+	Sema3b	0.000140429	0.997567	-50.6667
chr5	102384565	102384566	+	Wdfy3	0.000140489	0.997567	-46.1538
chr4	90300079	90300080	-	Gm12633	0.000141326	0.997567	55
chr18	58029585	58029586	+	Slc12a2	0.000141534	0.997567	67.0996
chr19	39174394	39174395	-	Cyp2c66	0.000141855	0.997567	57.2755
chr10	89856303	89856304	-	Anks1b	0.000141855	0.997567	-57.2755
chr9	20694310	20694311	-	Ppan	0.000142136	0.997567	-42.8571
chr1	92098938	92098939	+	Ackr3	0.000142189	0.997567	35.2381
chr4	73658406	73658407	-	Frmd3	0.000142206	0.997567	-33.0907
chr6	85712849	85712850	-	Cml3	0.000143245	0.997567	-11.25
chr6	85965796	85965797	-	Figla	0.000143768	0.997567	15.3272
chr8	36997599	36997600	+	5430403N17Rik	0.000144004	0.997567	66.0714
chr12	86949303	86949304	-	Jdp2	0.000144403	0.997567	-66.6667
chr18	66452662	66452663	+	Ccbe1	0.000144403	0.997567	-66.6667
chr4	106137677	106137678	+	Pcsk9	0.000145914	0.997567	64.7059
chr1	135282862	135282863	+	Etnk2	0.000145955	0.997567	-51.2821
chr8	129823671	129823672	-	Pard3	0.000146627	0.997567	35.7143
chr6	114812377	114812378	+	Vgll4	0.000147612	0.997567	-40.4762
chr8	125094155	125094156	-	Cdt1	0.000148971	0.997567	22.8571
chr18	58370919	58370920	+	Fbn2	0.000149655	0.997567	43.75
chr14	29631243	29631244	+	Lrtm1	0.000149655	0.997567	-43.75
chr4	16927373	16927374	-	A530072M11Rik	0.000149863	0.997567	-50
chr11	103194549	103194550	-	Arhgap27	0.000149863	0.997567	-50
chr5	137926311	137926312	+	Epo	0.000150727	0.997567	63.4454
chr6	113480583	113480584	+	Emc3	0.000151686	0.997567	-41.859
chr4	120420931	120420932	-	Kcnq4	0.000151894	0.997567	45.5711
chr7	53406149	53406150	+	Abcc8	0.000152003	0.997567	-20.4545
chr4	133313975	133313976	-	Arid1a	0.000152152	0.997567	-50
chr5	9208125	9208126	+	Dmtf1	0.000152152	0.997567	50
chr14	66963453	66963454	+	Stmn4	0.000152683	0.997567	32.2581
chr13	52852904	52852905	+	BB123696	0.000152844	0.997567	61.25
chr17	80453625	80453626	+	Hnrnpll	0.000153567	0.997567	-63.1579
chr6	108468769	108468770	-	Mir7661	0.000153567	0.997567	-58.8235
chr11	62660558	62660559	+	Fbxw10	0.000153647	0.997567	23.913
chr14	25111941	25111942	+	E330034G19Rik	0.000153975	0.997567	28.9246
chr8	63368119	63368120	-	2700029M09Rik	0.000154377	0.997567	-50.1429
chr7	142844843	142844844	-	5830432E09Rik	0.000155826	0.997567	-46.6667
chr16	32675768	32675769	-	Tnk2os	0.000155826	0.997567	-46.6667
chr3	36375958	36375959	-	1810062G17Rik	0.000156431	0.997567	-20.339
chr9	58707198	58707199	+	Hcn4	0.00015645	0.997567	-53.0303
chr5	36828117	36828118	-	Ccdc96	0.000157676	0.997567	51.2782
chr1	106669135	106669136	-	Cdh20	0.000157904	0.997567	24.1379
chr11	100832752	100832753	+	Ptrf	0.00015808	0.997567	-21.9512
chr8	37166190	37166191	-	D8Ertd82e	0.00015844	0.997567	35.4839
chr11	97313177	97313178	-	Arhgap23	0.000158494	0.997567	-39.2045
chr12	79452112	79452113	-	Gphn	0.00015953	0.997567	13.1875
chr11	79523749	79523750	+	Mir193	0.000160109	0.997567	-50
chr1	87546688	87546689	-	Sp100	0.000160316	0.997567	31.0871
chr12	46794623	46794624	-	Stxbp6	0.000160399	0.997567	51.9022
chr6	113255919	113255920	-	Brpf1	0.000160492	0.997567	-36.8137
chr11	104676446	104676447	-	Itgb3	0.00016146	0.997567	-44.9301
chr1	171858930	171858931	-	1700084C01Rik	0.00016149	0.997567	-36.6667
chr7	17040561	17040562	-	Tmem160	0.000163287	0.997567	50
chr2	10425823	10425824	-	Mir669a-4	0.000163948	0.997567	39.1007
chr10	122219314	122219315	-	Mir8104	0.000164362	0.997567	-48.9412
chr6	47194469	47194470	-	Cntnap2	0.000164499	0.997567	-25
chr14	76409367	76409368	-	Gtf2f2	0.000164942	0.997567	-48.5217
chr11	79437332	79437333	+	Rab11fip4os1	0.000165437	0.997567	-24.3902
chrX	166417259	166417260	+	G530011O06Rik	0.000165776	0.997567	-27.9148
chr19	47612031	47612032	-	Obfc1	0.00016608	0.997567	25.9259
chr2	119642584	119642585	-	Tyro3	0.000166346	0.997567	-46.9474
chr1	42310108	42310109	+	2610017I09Rik	0.000166373	0.997567	74.6154
chr16	20692278	20692279	-	Fam131a	0.000166373	0.997567	-73.4848
chr4	44999174	44999175	+	Grhpr	0.000166817	0.997567	-30.9783
chr9	106137818	106137819	-	Alas1	0.000167041	0.997567	-55.615
chr11	94456616	94456617	+	Acsf2	0.000167166	0.997567	-42.1053
chr4	8905731	8905732	-	Chd7	0.000167166	0.997567	-42.1053
chr1	93336589	93336590	+	Per2	0.000167166	0.997567	42.1053
chr3	105438159	105438160	+	Ddx20	0.000167449	0.997567	-15.2778
chr6	4697483	4697484	+	Peg10	0.000168026	0.997567	59.697
chr14	56446013	56446014	-	Nfatc4	0.00016853	0.997567	-54
chr10	99813357	99813358	-	Gm4302	0.000169997	0.997567	-45.3488
chr13	91880165	91880166	-	Acot12	0.000170995	0.997567	-23.3333
chr3	27484439	27484440	-	Mir3092	0.000171112	0.997567	-54.4444
chr13	55314909	55314910	+	Nsd1	0.000171112	0.997567	-51.8519
chr5	77711300	77711301	-	Mir5098	0.000171514	0.997567	-47.0588
chr10	17812752	17812753	+	Reps1	0.000173479	0.997567	-56.6667
chr9	20897011	20897012	-	Raver1-fdx1l	0.000173539	0.997567	24
chr18	68851814	68851815	+	Mir6356	0.00017376	0.997567	35.2941
chr13	13321961	13321962	-	Prl2c5	0.00017392	0.997567	-60
chr4	41089698	41089699	-	Ube2r2	0.00017392	0.997567	60
chr15	12635963	12635964	-	Pdzd2	0.00017392	0.997567	60
chr4	98445012	98445013	+	Kank4os	0.000173959	0.997567	31.9697
chr1	121893295	121893296	-	Gm101	0.000176355	0.997567	28
chr8_random	111206	111207	-	Csprs	0.000176381	0.997567	24.287
chr18	67363765	67363766	-	Chmp1b	0.000176653	0.997567	27.5862
chr14	63463180	63463181	-	Mir8098	0.000176914	0.997567	-43.4783
chr12	70683853	70683854	-	Vcpkmt	0.00017838	0.997567	35.7143
chr4	43059921	43059922	+	Fam214b	0.000178611	0.997567	-20.7516
chr8	74368687	74368688	-	Zfp709	0.000178836	0.997567	64.4737
chr4	97248001	97248002	-	Nfia	0.000178917	0.997567	17.3077
chr8	28285872	28285873	+	Rab11fip1	0.000179825	0.997567	-33.3333
chr18	34928152	34928153	-	Kdm3b	0.000179825	0.997567	-33.3333
chr5	33445081	33445082	-	Slc5a1	0.000180504	0.997567	55
chr8	91569589	91569590	+	Sall1	0.000180795	0.997567	25
chr1	37424646	37424647	+	Inpp4a	0.000180854	0.997567	61.5385
chr4	117589308	117589309	-	Ipo13	0.000180854	0.997567	61.5385
chr7	17317536	17317537	+	Ap2s1	0.000181808	0.997567	-58.2888
chr15	76288474	76288475	-	Scx	0.000182057	0.997567	38.4615
chr16	34784540	34784541	-	Mylk	0.000182083	0.997567	-15.4983
chr6	124413364	124413365	-	Clstn3	0.000182145	0.997567	-44
chr16	57571247	57571248	+	Filip1l	0.000182541	0.997567	45.2381
chr12	109515661	109515662	+	Ccdc85c	0.000182544	0.997567	-29.1667
chr19	42060986	42060987	-	Ubtd1	0.000182994	0.997567	59.0909
chr2	105507205	105507206	+	Pax6	0.000183191	0.997567	40.9524
chr8_random	90869	90870	+	Csprs	0.000183332	0.997567	37.037
chr15	79240807	79240808	+	Tmem184b	0.00018543	0.997567	34.4828
chr12	71143434	71143435	+	Sav1	0.00018543	0.997567	34.4828
chr5	144075872	144075873	-	E130309D02Rik	0.000185655	0.997567	42.8571
chr8	97560765	97560766	-	Ccdc135	0.000186586	0.997567	-25.9259
chr2	131058933	131058934	+	Mavs	0.000186669	0.997567	-32
chr5	54100575	54100576	+	Cckar	0.000186975	0.997567	-20.5882
chr17	39980732	39980733	-	Esp38	0.000187021	0.997567	12.4787
chr12	86630761	86630762	-	Zc2hc1c	0.000187635	0.997567	-46.4286
chr7	116808546	116808547	+	Akip1	0.000187786	0.997567	-42.8571
chr4	107903186	107903187	+	Zyg11a	0.000187808	0.997567	-45.8333
chr17	84966209	84966210	-	Plekhh2	0.000187808	0.997567	45.8333
chr4	108891113	108891114	-	Calr4	0.000188149	0.997567	-54.902
chr2	75514777	75514778	+	Gm6793	0.000188348	0.997567	-41.1932
chr2	151821831	151821832	+	Slc52a3	0.000188375	0.997567	30.303
chr10	90543984	90543985	+	Apaf1	0.000188913	0.997567	54.5455
chr15	73554221	73554222	+	Ptp4a3	0.000189263	0.997567	-56.7766
chr10	79126703	79126704	-	Madcam1	0.00018944	0.997567	-44.7368
chr3	108338740	108338741	+	5330417C22Rik	0.000189854	0.997567	-50.3953
chr14	30880131	30880132	+	Chdh	0.000189885	0.997567	27.7778
chr5	35348503	35348504	-	Rgs12	0.000189885	0.997567	27.7778
chr15	99483115	99483116	+	Racgap1	0.000189885	0.997567	27.7778
chr9	26559251	26559252	+	B3gat1	0.000192132	0.997567	-23.2558
chr10	93050617	93050618	-	4933408J17Rik	0.000192344	0.997567	-40.8425
chr8	15057493	15057494	-	Myom2	0.000192482	0.997567	44.4444
chr5	31787711	31787712	-	4930548H24Rik	0.000193327	0.997567	-17.6471
chr9	15107824	15107825	+	4931406C07Rik	0.000193467	0.997567	-23.6201
chr18	65407769	65407770	-	Mir122a	0.000193558	0.997567	-19.6078
chr14	7759785	7759786	-	Gm10406	0.000194822	0.997567	-46.4744
chr18	67019491	67019492	-	Mc4r	0.000194954	0.997567	49.3333
chr1	102076789	102076790	-	Cntnap5b	0.00019568	0.997567	23.9011
chr6	116548508	116548509	+	Olfr215	0.000196379	0.997567	58.2353
chr15	11908847	11908848	-	1700047G03Rik	0.000196417	0.997567	-59.5238
chr7	69022982	69022983	+	Mir344	0.000197099	0.997567	-31.6667
chr7	111374431	111374432	+	Trim6	0.000197274	0.997567	32.1429
chr12	27332233	27332234	+	Cmpk2	0.000197831	0.997567	31.8182
chr7	76046263	76046264	-	Arrdc4	0.00019836	0.997567	-63.6364
chr13	94279485	94279486	+	Jmy	0.00019836	0.997567	63.6364
chr5	111652151	111652152	-	Pitpnb	0.000199912	0.997567	34.9899
chr12	71484005	71484006	+	Trim9	0.00020046	0.997567	-50
chr4	11938483	11938484	+	1700123M08Rik	0.00020046	0.997567	-50
chr3	152646112	152646113	+	St6galnac5	0.000201462	0.997567	-50
chr2	151823403	151823404	-	Slc52a3	0.000201462	0.997567	50
chr1	95130575	95130576	-	Sned1	0.000201462	0.997567	50
chr2	139031367	139031368	+	Sptlc3	0.00020182	0.997567	-38.0952
chr15	84770195	84770196	+	Mir1249	0.000202393	0.997567	-50
chr18	74600536	74600537	+	Myo5b	0.000203626	0.997567	12.1622
chr16	42305371	42305372	-	Mir6540	0.000203866	0.997567	-27.5862
chr7	125739989	125739990	-	Tmc5	0.000203935	0.997567	-65.641
chr8	106833822	106833823	-	Cmtm1	0.000203993	0.997567	55.5556
chr6	90694931	90694932	+	Iqsec1	0.000204329	0.997567	-28.2051
chr10	92747607	92747608	-	Elk3	0.000205927	0.997567	-58.7302
chr12	89192001	89192002	-	Gm2042	0.000206031	0.997567	-48.3083
chr2	72123406	72123407	-	Zak	0.000207048	0.997567	-15.6863
chr15	58154577	58154578	-	Klhl38	0.000207281	0.997567	-30.5556
chr2	144015970	144015971	+	Gm5535	0.000207282	0.997567	-16.977
chr13	49243783	49243784	-	Wnk2	0.000207794	0.997567	-33.3333
chr8	88086494	88086495	-	Dnaja2	0.000207794	0.997567	-33.3333
chr2	155205886	155205887	+	Trp53inp2	0.000208323	0.997567	-30.941
chr15	99419641	99419642	-	Aqp5	0.000209103	0.997567	-65.9091
chr2	84582330	84582331	+	Mir130a	0.000209394	0.997567	56.1905
chr1	95013842	95013843	+	Kif1a	0.000209763	0.997567	52.381
chr8	12572761	12572762	+	Spaca7	0.000210632	0.997567	-32.8378
chr9	20834685	20834686	-	Icam4	0.000211414	0.997567	24.3243
chr8	94326739	94326740	+	Irx3	0.000211956	0.997567	37.5
chr1	152877457	152877458	+	Hmcn1	0.000212231	0.997567	-50
chr13	12657524	12657525	-	Ero1lb	0.000212312	0.997567	69.2308
chr7	56043640	56043641	-	Zdhhc13	0.000212398	0.997567	43.6479
chr8	46347686	46347687	+	F11	0.000212679	0.997567	-42.1053
chr8	86324188	86324189	-	Cd97	0.000213343	0.997567	-50
chr17	39980994	39980995	-	Esp38	0.0002137	0.997567	13.1354
chr16	35000414	35000415	+	Ptplb	0.000213768	0.997567	-58.4559
chr11	96790793	96790794	-	Prr15l	0.000214171	0.997567	43.3333
chr4	132989237	132989238	-	Fam46b	0.000215139	0.997567	57.1429
chr3	65734879	65734880	-	Ccnl1	0.000215139	0.997567	-57.1429
chr3	32266106	32266107	+	Zmat3	0.000215139	0.997567	57.1429
chr6	47694944	47694945	+	Rn4.5s	0.000215991	0.997567	-34.1682
chr17	24208555	24208556	-	Kctd5	0.000216684	0.997567	70
chr3	107671583	107671584	+	Eps8l3	0.000216684	0.997567	-70
chr4	118945738	118945739	+	Cldn19	0.000216684	0.997567	70
chr18	61312930	61312931	+	Hmgxb3	0.000216684	0.997567	70
chr3	89025312	89025313	-	Mir92b	0.000216684	0.997567	-70
chr5	144217794	144217795	+	Daglb	0.000216961	0.997567	-42.8571
chr2	22509944	22509945	+	Mir3967	0.000217372	0.997567	55.9524
chr7	148129662	148129663	+	Athl1	0.00021835	0.997567	36.3636
chr2	6272975	6272976	+	Usp6nl	0.000218732	0.997567	35
chr16	32335350	32335351	+	Ubxn7	0.000218732	0.997567	-35
chr2	143616025	143616026	-	Pcsk2os2	0.000218923	0.997567	-35.0095
chr17	3396750	3396751	-	Tiam2	0.000219502	0.997567	-44.2353
chr4	131827060	131827061	-	Rnu11	0.000220005	0.997567	-33.683
chr7	106572618	106572619	-	Klhl35	0.000220079	0.997567	-61.1111
chr10	92952016	92952017	-	Hal	0.00022303	0.997567	40
chr19	45096488	45096489	+	Lzts2	0.000224046	0.997567	28.5714
chr14	13179934	13179935	+	Fezf2	0.000225101	0.997567	36.1905
chr10	92952014	92952015	+	Hal	0.000225139	0.997567	-31.9298
chr6	89971131	89971132	-	Vmn1r47	0.000225341	0.997567	20.6628
chr5	92821624	92821625	-	Cxcl11	0.000225609	0.997567	-48.1884
chrX	71499527	71499528	+	Emd	0.000225767	0.997567	-40
chr9	56533541	56533542	-	Lingo1	0.000225767	0.997567	40
chr13	74076489	74076490	+	Brd9	0.000226543	0.997567	33.9634
chr13	103483339	103483340	-	Cd180	0.000226767	0.997567	31.4286
chr6	122503954	122503955	+	Aicda	0.000227509	0.997567	27.7935
chr18	64414760	64414761	+	St8sia3	0.000229207	0.997567	-24
chr12	72093574	72093575	+	Psma3	0.000229235	0.997567	-31.25
chr8	86532224	86532225	+	Mir8111	0.000230183	0.997567	32.2581
chr15	10223481	10223482	+	Prlr	0.000230375	0.997567	57.8947
chr18	75166189	75166190	+	BC031181	0.00023046	0.997567	-66.6667
chr2	73471566	73471567	-	Chn1	0.00023046	0.997567	-66.6667
chr1	54516621	54516622	+	Gtf3c3	0.00023046	0.997567	66.6667
chr9	18247355	18247356	+	Mbd3l2	0.00023046	0.997567	-66.6667
chr4	8680112	8680113	+	Chd7	0.00023046	0.997567	66.6667
chr8	19698141	19698142	+	4930467E23Rik	0.00023046	0.997567	66.6667
chr16	63976140	63976141	-	Epha3	0.000231176	0.997567	33.3333
chr14	62176826	62176827	-	Spryd7	0.000231176	0.997567	33.3333
chr18	61225464	61225465	+	Pdgfrb	0.000231243	0.997567	-29.1133
chr4	138387201	138387202	+	Pla2g2a	0.000232282	0.997567	27.1645
chr12	77200464	77200465	+	Esr2	0.000232311	0.997567	-36.8421
chr11	11790859	11790860	+	Ddc	0.000232681	0.997567	-53.2086
chr14	80061409	80061410	-	Lect1	0.000232794	0.997567	-53.8462
chr17	35860572	35860573	-	Ddr1	0.000232794	0.997567	-53.8462
chr4	125914430	125914431	+	Map7d1	0.000233855	0.997567	-43.75
chr12	85571277	85571278	-	Elmsan1	0.000234337	0.997567	-23.3333
chr17	66794098	66794099	+	Soga2	0.000234548	0.997567	-60
chr7	31300078	31300079	-	Arhgap33os	0.00023492	0.997567	45
chr14	45454127	45454128	+	Ptgdr	0.000234941	0.997567	-36.1905
chr5	35620342	35620343	-	Adra2c	0.000236088	0.997567	25
chr15	99077266	99077267	+	1700120C14Rik	0.000236247	0.997567	-38.9423
chr19	6050437	6050438	+	Mir6988	0.000236805	0.997567	40
chr1	85037126	85037127	-	A530032D15Rik	0.000236998	0.997567	52.381
chr4	115633975	115633976	-	Dmbx1	0.000237821	0.997567	-64.2857
chr12	8927401	8927402	+	Laptm4a	0.000238034	0.997567	41.6667
chr9	108120405	108120406	+	Bsn	0.000238698	0.997567	51.2821
chr1	21013494	21013495	+	Tram2	0.000238796	0.997567	14.7541
chr6	47704089	47704090	-	Rn4.5s	0.000239297	0.997567	21.4872
chr3	5860349	5860350	+	Pex2	0.000240066	0.997567	16.5869
chr11	117644410	117644411	+	Tmc8	0.000240067	0.997567	29.1667
chr3	142059099	142059100	+	Pdlim5	0.000240067	0.997567	-29.1667
chr4	118540733	118540734	-	Olfr1331	0.000240174	0.997567	43.7304
chr14	56271256	56271257	-	Tssk4	0.000241622	0.997567	-47.619
chr7	71535997	71535998	+	Mphosph10	0.000241622	0.997567	-47.619
chr15	100165565	100165566	+	Mettl7a3	0.000242601	0.997567	-48.0114
chr10	79157224	79157225	+	Gzmm	0.000242618	0.997567	40
chr10	92717485	92717486	-	Elk3	0.000242793	0.997567	45.6522
chr8	85872181	85872182	+	4933434I20Rik	0.000242977	0.997567	17.7778
chr14	73449301	73449302	+	Cysltr2	0.000243242	0.997567	61.1111
chr9	13693769	13693770	-	Fam76b	0.000243673	0.997567	55.5556
chr13	99585815	99585816	-	Fcho2	0.000244513	0.997567	-42.8571
chr15	3975877	3975878	-	Oxct1	0.000244791	0.997567	-31.0345
chr5	3432734	3432735	+	Cdk6	0.000245538	0.997567	54.5455
chr9	21466220	21466221	-	Smarca4	0.000245538	0.997567	54.5455
chr9	62697237	62697238	+	Calml4	0.000245538	0.997567	-54.5455
chr19	29528956	29528957	+	Pdcd1lg2	0.000245538	0.997567	54.5455
chr4	88438643	88438644	+	Gm13275	0.000245559	0.997567	53.5604
chr1	174172024	174172025	+	Atp1a4	0.000246962	0.997567	20.4082
chr3	61963055	61963056	+	Arhgef26	0.000247117	0.997567	10.7198
chr18	10324681	10324682	+	Greb1l	0.00024745	0.997567	19.1489
chr17	39981779	39981780	-	Esp38	0.000247465	0.997567	10.9149
chr4	137323023	137323024	+	Alpl	0.000248569	0.997567	-47.1675
chr6	38323816	38323817	-	Ttc26	0.000248862	0.997567	-38.8889
chr8	72340707	72340708	+	Lpar2	0.000248862	0.997567	-38.8889
chr18	36887009	36887010	+	Cd14	0.000249712	0.997567	33.3333
chr18	32117589	32117590	+	Gpr17	0.000250373	0.997567	18.75
chr11	97313159	97313160	-	Arhgap23	0.000250489	0.997567	-39.3939
chr1	140578961	140578962	-	Gm5833	0.000250609	0.997567	38.0952
chr17	80462813	80462814	-	Hnrnpll	0.000253155	0.997567	-40.9091
chr4	139178157	139178158	-	Aldh4a1	0.000253157	0.997567	-50
chr13	36296895	36296896	-	Fars2	0.000253157	0.997567	-50
chr2	152159502	152159503	+	Rbck1	0.00025354	0.997567	-46.2963
chr9	3074393	3074394	-	Mir101c	0.000256074	0.997567	-69.4805
chr17	24643475	24643476	+	Caskin1	0.000258233	0.997567	-60
chr3	92155835	92155836	-	Sprr2e	0.000258648	0.997567	46.1538
chr3	88264995	88264996	+	Sema4a	0.000258833	0.997567	-58.3333
chr11	73869121	73869122	+	Olfr399	0.000258833	0.997567	58.3333
chr13	100161978	100161979	-	6430562O15Rik	0.000258833	0.997567	-58.3333
chr18	80630841	80630842	+	Ctdp1	0.000258833	0.997567	-58.3333
chr10	25128241	25128242	-	Epb4.1l2	0.000258959	0.997567	45.4167
chr11	23420137	23420138	+	1700093K21Rik	0.000259021	0.997567	38.1053
chr8	125372408	125372409	-	Cdh15	0.000259734	0.997567	-55.2288
chr17	91481330	91481331	+	Nrxn1	0.000259734	0.997567	-55.2288
chrX	71281349	71281350	-	Mir718	0.000260277	0.997567	35
chr6	85537087	85537088	-	Alms1	0.000260448	0.997567	-59.7222
chr5	124546386	124546387	-	Abcb9	0.000260694	0.997567	25
chr12	20077230	20077231	-	1700030C10Rik	0.000261052	0.997567	-35.4622
chr9	58589394	58589395	-	2410076I21Rik	0.000261356	0.997567	-43.6647
chr12	60321290	60321291	-	Fbxo33	0.000262733	0.997567	42.8571
chr5	124700240	124700241	+	Pitpnm2os1	0.000263205	0.997567	21.0526
chr1	182177167	182177168	-	Psen2	0.000264351	0.997567	-27.2727
chr15	9364897	9364898	+	Capsl	0.000264541	0.997567	32
chr12	73405040	73405041	-	Rtn1	0.000265263	0.997567	61.6071
chr10	23868202	23868203	-	Stx7	0.000265283	0.997567	-22.1481
chr5	122585984	122585985	+	Ccdc63	0.000265527	0.997567	-46.4286
chr15	72889888	72889889	+	Trappc9	0.00026571	0.997567	-61.9231
chr18	61372037	61372038	+	Slc26a2	0.000266133	0.997567	-29.8009
chr7	126630230	126630231	-	Umod	0.000266612	0.997567	-46
chr9	30837194	30837195	-	Zbtb44	0.00026731	0.997567	25.0662
chr7	22661353	22661354	+	Gm8720	0.000267525	0.997567	29.9046
chr10	43297438	43297439	-	Cd24a	0.000268083	0.997567	37.5
chr5	138085899	138085900	+	Irs3	0.000268083	0.997567	-37.5
chr7	125418626	125418627	+	4930583K01Rik	0.000268083	0.997567	37.5
chr3	65311675	65311676	+	Tiparp	0.000268289	0.997567	37.5
chr5	98607278	98607279	+	Prdm8	0.000268289	0.997567	-37.5
chr8	113015910	113015911	-	Gm21283	0.00026943	0.997567	41.1765
chr12	83389025	83389026	-	Sipa1l1	0.000269601	0.997567	33.3333
chr6	146672909	146672910	+	Stk38l	0.00027024	0.997567	-16.3265
chr8	23817693	23817694	+	Ikbkb	0.000270371	0.997567	-45.5882
chr2	177346805	177346806	-	Gm14403	0.000270473	0.997567	60
chr9	36955642	36955643	+	Pknox2	0.000271039	0.997567	-31.4574
chr10	127029001	127029002	+	Lrp1	0.000271073	0.997567	-48.2527
chr2	12845218	12845219	+	Pter	0.000271792	0.997567	-33.3333
chr16	18544359	18544360	+	Tbx1	0.000271892	0.997567	30.5556
chr15	74541349	74541350	+	Jrk	0.000272059	0.997567	-45.3704
chr11	113510021	113510022	-	Cog1	0.000272462	0.997567	-41.629
chr5	38610198	38610199	-	Zbtb49	0.000272621	0.997567	-42.1053
chr9	63012341	63012342	-	Skor1	0.000272621	0.997567	42.1053
chr11	78799491	78799492	-	Lgals9	0.000273076	0.997567	31.5789
chr17	31336044	31336045	+	Tmprss3	0.000273345	0.997567	24.1379
chr9	67874269	67874270	+	Gm20745	0.000273518	0.997567	-42.4176
chr9	105730728	105730729	-	Col6a6	0.000274452	0.997567	52.8889
chr7	22229851	22229852	-	Gm4541	0.000274862	0.997567	35.9744
chr3	85380397	85380398	+	Pet112	0.000274888	0.997567	-65.6863
chr10	43622181	43622182	-	Rtn4ip1	0.000275035	0.997567	-28.5714
chr15	100966147	100966148	-	Acvrl1	0.000275389	0.997567	52.5974
chr1	36502640	36502641	-	Lman2l	0.000275586	0.997567	61.5385
chr17	23885487	23885488	-	9530082P21Rik	0.000275586	0.997567	61.5385
chr4	123940262	123940263	-	1700057H15Rik	0.000275586	0.997567	61.5385
chr2	118686882	118686883	+	Ivd	0.000276395	0.997567	18.6047
chr4	117438734	117438735	-	Klf17	0.000276439	0.997567	26.087
chr11	60878718	60878719	-	Kcnj12	0.000276579	0.997567	50
chr15	78502899	78502900	+	Elfn2	0.000276579	0.997567	-50
chr16	46270301	46270302	+	Cd96	0.000276579	0.997567	-50
chr6	87339729	87339730	+	Gkn3	0.000277392	0.997567	36.3399
chr18	61225514	61225515	-	Pdgfrb	0.000277789	0.997567	-68.4848
chr8	12060587	12060588	-	Tex29	0.000277789	0.997567	-68.4848
chr8	72388244	72388245	+	Cilp2	0.000278166	0.997567	34.4444
chr1	5011210	5011211	-	Rgs20	0.000278411	0.997567	-51.4881
chr13	118247776	118247777	+	Hcn1	0.000278411	0.997567	51.4881
chr1	191985524	191985525	-	Prox1	0.000279776	0.997567	42.2043
chr10	58274023	58274024	+	Sh3rf3	0.00028011	0.997567	36.8421
chr14	76887591	76887592	-	Tsc22d1	0.000280121	0.997567	26.8293
chr15	57817229	57817230	+	Fam83a	0.000280441	0.997567	29.5918
chr7	51750328	51750329	-	Emc10	0.000280441	0.997567	-29.5918
chr5	146982202	146982203	-	1700001J03Rik	0.000280787	0.997567	-39.6572
chr3	72997223	72997224	+	Gm20754	0.000281036	0.997567	31.25
chr15	75487558	75487559	+	Top1mt	0.000281157	0.997567	-47.8261
chr9	98936759	98936760	+	Gm1123	0.000282167	0.997567	-22.2222
chr2	165711025	165711026	-	Zmynd8	0.00028237	0.997567	-27.037
chr7	52776782	52776783	+	Ppp1r15a	0.000282448	0.997567	-72.7273
chr19	44237675	44237676	-	Bloc1s2	0.000282448	0.997567	-72.7273
chr1	29116440	29116441	-	Gm597	0.000282448	0.997567	-72.7273
chr10	10703436	10703437	+	Grm1	0.000282448	0.997567	-73.3333
chr6	114270234	114270235	-	Slc6a1	0.000282448	0.997567	-72.7273
chr8	38089526	38089527	+	AI429214	0.000283009	0.997567	38.4208
chr17	39981461	39981462	-	Esp38	0.000283013	0.997567	10.9655
chr12	112403996	112403997	-	Traf3	0.000283066	0.997567	-49.1477
chr2	118615847	118615848	-	Disp2	0.000283073	0.997567	-30.7971
chr7	105602847	105602848	+	Gucy2d	0.000283316	0.997567	37.931
chr4	136193080	136193081	+	Lactbl1	0.000283741	0.997567	-51.7857
chr6	149138212	149138213	+	Amn1	0.000284585	0.997567	23.0392
chr1	158439601	158439602	+	Soat1	0.000284682	0.997567	54.7368
chr9	64231568	64231569	-	Megf11	0.000285018	0.997567	-30.9091
chr10	43297181	43297182	-	Cd24a	0.000285942	0.997567	56.3025
chr19	47612162	47612163	+	Obfc1	0.000287132	0.997567	35.1648
chr10	93507952	93507953	+	Fgd6	0.000287504	0.997567	36.0971
chr6	144997630	144997631	+	Bcat1	0.00028826	0.997567	33.3333
chr19	46163898	46163899	+	Nolc1	0.000288486	0.997567	52.9412
chr1	187136919	187136920	+	Mir194-1	0.000292487	0.997567	-21.9512
chr11	89890342	89890343	-	Tmem100	0.000293375	0.997567	-51.4815
chr1	158596871	158596872	-	Tor3a	0.000293453	0.997567	-40
chr11	98218848	98218849	-	1700003D09Rik	0.000293554	0.997567	-36.725
chr1	174181013	174181014	+	Atp1a4	0.000293787	0.997567	51.1579
chr17	24643708	24643709	+	Caskin1	0.000294014	0.997567	-34.0517
chr18	35830117	35830118	-	Spata24	0.000294345	0.997567	-30.4348
chr2	101585806	101585807	-	Prr5l	0.000295135	0.997567	-63.6364
chr12	74172445	74172446	-	Six1	0.000295135	0.997567	-63.6364
chr5	34854000	34854001	+	Tnip2	0.000295135	0.997567	-63.6364
chr18	72776189	72776190	-	Dcc	0.000295135	0.997567	-63.6364
chr18	70688440	70688441	+	Poli	0.000295593	0.997567	-43.75
chr8	87439392	87439393	+	LOC100503676	0.000295593	0.997567	43.75
chr18	61202922	61202923	-	Pdgfrb	0.000296184	0.997567	-49.1667
chr15	73670955	73670956	-	Mroh5	0.000296331	0.997567	33.8068
chr6	4697459	4697460	+	Peg10	0.000296657	0.997567	53.9352
chr4	133273652	133273653	-	Mir7227	0.000297189	0.997567	25.8065
chr11	72382308	72382309	+	Spns3	0.000297189	0.997567	25.8065
chr15	74507777	74507778	+	Arc	0.000297189	0.997567	25.8065
chr1	38955400	38955401	-	Chst10	0.000297295	0.997567	-25.4237
chr2	118752737	118752738	+	Chst14	0.000298483	0.997567	-23.8095
chr15	98365512	98365513	+	Kansl2	0.00029913	0.997567	-52.1905
chr6	114912619	114912620	-	Vgll4	0.000299899	0.997567	-50
chr6	47687211	47687212	+	Rn4.5s	0.000300027	0.997567	-44.3137
chr4	145100685	145100686	+	Smarca5-ps	0.000300918	0.997567	-20.977
chr7	109250577	109250578	+	Art1	0.000301081	0.997567	-18.75
chr3	94787915	94787916	-	Pi4kb	0.000301668	0.997567	37.037
chr17	15127589	15127590	-	9030025P20Rik	0.000302388	0.997567	55.3241
chr14	56982955	56982956	-	Atp12a	0.000303335	0.997567	-25.9259
chr17	48228329	48228330	-	1700067P10Rik	0.000303335	0.997567	25.9259
chr4	56851580	56851581	-	Ctnnal1	0.00030455	0.997567	-58.6364
chr9	38661648	38661649	+	Olfr26	0.000304734	0.997567	60.7843
chr11	119609143	119609144	+	Rptoros	0.000304782	0.997567	-34
chr11	5150161	5150162	+	Kremen1	0.000306452	0.997567	-63.3333
chr1	20881915	20881916	-	Paqr8	0.000306452	0.997567	-60.3175
chr15	59478713	59478714	-	Trib1	0.000307019	0.997567	38.4615
chr10	111409251	111409252	-	Krr1	0.000307887	0.997567	26.087
chr15	88907736	88907737	-	Trabd	0.000308002	0.997567	-30.1961
chr1	168325369	168325370	+	Pogk	0.000308366	0.997567	25
chr14	46999322	46999323	+	Gm15217	0.000308932	0.997567	-27.2727
chr11	102825615	102825616	+	2410004I01Rik	0.000309179	0.997567	50.5929
chr3	88423223	88423224	+	Arhgef2	0.000309496	0.997567	22.5806
chr8	125134434	125134435	+	Galns	0.000309543	0.997567	-47.3684
chr14	33499395	33499396	-	3425401B19Rik	0.000309631	0.997567	-18.75
chr19	45115181	45115182	+	Pdzd7	0.000310326	0.997567	-51.8519
chr7	132635891	132635892	-	Nsmce1	0.000310704	0.997567	-28.9474
chr5	67854259	67854260	-	C330024D21Rik	0.000311081	0.997567	-35
chr15	9057825	9057826	-	Skp2	0.000311081	0.997567	-35
chr4	147464701	147464702	-	Agtrap	0.000311081	0.997567	-35
chr8	75226780	75226781	+	Sin3b	0.000311081	0.997567	35
chr14	80169253	80169254	+	Pcdh8	0.000311135	0.997567	19.0972
chr11	102299895	102299896	-	Grn	0.000311194	0.997567	27.2727
chr12	74512459	74512460	-	D830013O20Rik	0.000312867	0.997567	64.1176
chr15	59849110	59849111	-	4933412E24Rik	0.00031308	0.997567	38.0952
chr5	113710340	113710341	-	Sgsm1	0.00031308	0.997567	38.0952
chr4	155206807	155206808	+	Aurkaip1	0.000313839	0.997567	-32.6364
chrX	96663522	96663523	-	Pja1	0.000313904	0.997567	52.0202
chr17	34300644	34300645	+	H2-DMb1	0.000313939	0.997567	33.3333
chr7	28180157	28180158	-	Sptbn4	0.000314693	0.997567	-27.1895
chr12	74326802	74326803	-	Trmt5	0.000314922	0.997567	-46.1538
chr19	32590726	32590727	+	Minpp1	0.000315411	0.997567	-35.2941
chr4	120363728	120363729	-	Cited4	0.000315653	0.997567	57.1429
chr14	28187904	28187905	-	D14Abb1e	0.000315653	0.997567	57.1429
chr2	121202954	121202955	-	Strc	0.000315703	0.997567	-40.2778
chr3	95974407	95974408	+	Sf3b4	0.000316254	0.997567	-45.8995
chr2	168057419	168057420	+	Mocs3	0.000316781	0.997567	-32
chr2	28297680	28297681	-	Ppp1r26	0.000316781	0.997567	32
chr7	3785799	3785800	-	Pira2	0.000316961	0.997567	37.5
chr11	88923146	88923147	+	Dgke	0.000317525	0.997567	-25.7143
chr9	120018768	120018769	+	Slc25a38	0.00031774	0.997567	50.1852
chr12	19181828	19181829	+	5730507C01Rik	0.000317779	0.997567	45
chr11	83533698	83533699	-	Wfdc18	0.000317779	0.997567	45
chr18	62067401	62067402	-	Ablim3	0.000317779	0.997567	45
chr10	92951526	92951527	-	Hal	0.000318501	0.997567	59.2308
chr19	46149558	46149559	+	Nolc1	0.000318501	0.997567	53.8462
chr11	87736720	87736721	+	Olfr464	0.000318501	0.997567	-53.8462
chr3	116363169	116363170	+	Hiat1	0.000318501	0.997567	53.8462
chr3	94165937	94165938	-	C2cd4d	0.000318803	0.997567	-29.078
chr9	100936178	100936179	+	Pccb	0.000319163	0.997567	-16.9811
chr4	45298641	45298642	-	Trmt10b	0.000319456	0.997567	41.6667
chr11	32100566	32100567	+	Il9r	0.000319479	0.997567	39.7701
chr11	106147678	106147679	+	Tcam1	0.000319607	0.997567	-19.5122
chr4	108323512	108323513	-	Cc2d1b	0.00032015	0.997567	42.8571
chr10	77466906	77466907	-	Pfkl	0.00032015	0.997567	-42.8571
chr9	99138689	99138690	+	Gm6432	0.000320404	0.997567	-25
chr19	42108114	42108115	-	Ankrd2	0.000320585	0.997567	-35.8238
chr14	35316825	35316826	+	Bmpr1a	0.00032071	0.997567	54.5455
chr7	112269990	112269991	-	Olfr681	0.000320858	0.997567	22.704
chr15	74609549	74609550	-	D730001G18Rik	0.000320889	0.997567	-39.3295
chr11	57645093	57645094	-	Hand1	0.000320891	0.997567	43.4409
chr1	121569942	121569943	-	Epb4.1l5	0.000321269	0.997567	-60
chr12	70227402	70227403	+	Rps29	0.000321269	0.997567	-60
chr10	90492412	90492413	+	Apaf1	0.000321269	0.997567	60
chr9	51854091	51854092	-	Rdx	0.000321269	0.997567	-60
chr2	104545164	104545165	-	Tcp11l1	0.000321269	0.997567	-60
chr18	58549836	58549837	+	Slc27a6	0.000321269	0.997567	-60
chr4	106137257	106137258	-	Pcsk9	0.000321435	0.997567	43.0556
chr8	73322051	73322052	-	Mir7240	0.000321967	0.997567	26.9231
chr6	17147885	17147886	+	D830026I12Rik	0.000322173	0.997567	-51.9048
chr7	5006472	5006473	-	Ccdc106	0.000322281	0.997567	38.9304
chr2	154385126	154385127	-	Necab3	0.000322283	0.997567	-30
chr19	39071696	39071697	-	Cyp2c55	0.000322706	0.997567	50
chr5	22550389	22550390	-	A930003O13Rik	0.000322706	0.997567	50
chr1	14829778	14829779	+	Trpa1	0.000322838	0.997567	-10.2564
chr18	61225497	61225498	-	Pdgfrb	0.000322941	0.997567	-54.5455
chr3	17695457	17695458	+	Mir124a-2	0.000323298	0.997567	36.9565
chr15	81525383	81525384	-	Chadl	0.000323456	0.997567	45.4545
chr11	69598156	69598157	-	Chrnb1	0.00032362	0.997567	57.0175
chr5	105289211	105289212	-	Zfp951	0.00032362	0.997567	-57.0175
chr11	89891469	89891470	-	Tmem100	0.000323659	0.997567	-34.8235
chr5	144082124	144082125	+	E130309D02Rik	0.000324821	0.997567	-21.2766
chr2	70857475	70857476	-	Mettl8	0.00032488	0.997567	-42.8571
chr5	90607759	90607760	+	Cox18	0.000326227	0.997567	-45.4545
chr5	112703862	112703863	-	Tpst2	0.000327717	0.997567	-50
chr3	67868732	67868733	+	Schip1	0.000327717	0.997567	50
chr7	20508410	20508411	-	Pvr	0.000328333	0.997567	28.9474
chr6	117887637	117887638	-	Fxyd4	0.000329023	0.997567	44.4444
chr7	53112995	53112996	+	Grin2d	0.000329023	0.997567	-44.4444
chr4	149377679	149377680	-	H6pd	0.000329475	0.997567	-25.5319
chr18	84900005	84900006	+	Fam69c	0.000329837	0.997567	-46.6667
chr6	30701506	30701507	-	Mir335	0.000331459	0.997567	30.7692
chr10	24432709	24432710	+	Enpp1	0.000331569	0.997567	-36.3636
chr18	59136388	59136389	-	A730017C20Rik	0.000332995	0.997567	-71.6667
chr13	41011689	41011690	+	Gcnt2	0.000334487	0.997567	-35.1852
chr11	101049894	101049895	-	Cntnap1	0.000335243	0.997567	-34.6429
chr15	101544648	101544649	+	Krt5	0.000335351	0.997567	-29.0909
chr19	42126573	42126574	-	4933411K16Rik	0.000335944	0.997567	41.1765
chr16	32158421	32158422	+	Nrros	0.000335944	0.997567	41.1765
chr4	43428589	43428590	+	Rusc2	0.000335944	0.997567	-41.1765
chr11	85648237	85648238	-	Tbx2	0.000336436	0.997567	-55.2381
chr6	118199538	118199539	+	1700069P05Rik	0.000336577	0.997567	29.6667
chr11	70496120	70496121	+	Camta2	0.000337436	0.997567	-51.954
chr17	65044423	65044424	-	Dreh	0.000339476	0.997567	-36.8421
chr19	46430907	46430908	+	Tmem180	0.000339596	0.997567	-45.8333
chr2	25435189	25435190	+	Gm996	0.000339699	0.997567	-48.9177
chr2	26302381	26302382	+	Sec16a	0.000339901	0.997567	31.7279
chr11	60014173	60014174	+	Mir6921	0.000340738	0.997567	-38.2184
chr9	54386538	54386539	-	Sh2d7	0.00034162	0.997567	-33.3333
chr15	88976285	88976286	-	Mapk11	0.00034162	0.997567	-33.3333
chr2	145700625	145700626	+	Naa20	0.00034162	0.997567	-33.3333
chr10	92950353	92950354	+	Hal	0.00034162	0.997567	33.3333
chr4	113836118	113836119	+	Skint11	0.000342965	0.997567	30.4348
chr8	123510825	123510826	-	Fendrr	0.000343873	0.997567	57.7922
chr10	68674759	68674760	+	Rhobtb1	0.00034474	0.997567	-24.1379
chr6	26768127	26768128	+	Gm20756	0.000345485	0.997567	-36
chr2	154377762	154377763	-	Actl10	0.000345547	0.997567	-38.558
chr9	15391604	15391605	+	4930540M03Rik	0.000346399	0.997567	-36.1001
chr11	57304763	57304764	+	Fam114a2	0.000346758	0.997567	50
chr3	19180057	19180058	-	Pde7a	0.000346758	0.997567	-50
chr9	20964053	20964054	-	Pde4a	0.000349595	0.997567	-49.7368
chr6	3151327	3151328	-	Gm8579	0.000351957	0.997567	11.2931
chr15	98617550	98617551	-	Wnt1	0.000352054	0.997567	48.4472
chr4	43427856	43427857	-	Rusc2	0.000352264	0.997567	-42.1053
chr19	30167846	30167847	-	Uhrf2	0.000352622	0.997567	-55.3571
chr7	52986612	52986613	+	Spaca4	0.000352827	0.997567	-40.6486
chr4	151532927	151532928	+	Hes2	0.000353634	0.997567	-25
chr13	21342198	21342199	-	Gpx5	0.000353709	0.997567	46.4646
chr13	42395816	42395817	-	Edn1	0.000354267	0.997567	-50
chr19	37765350	37765351	+	Cyp26c1	0.000354324	0.997567	48.3957
chr4	114729501	114729502	-	Tal1	0.000354366	0.997567	30
chr2	38787603	38787604	+	Olfml2a	0.000355194	0.997567	-16.0714
chr3	121349423	121349424	+	A730020M07Rik	0.000358719	0.997567	24.7016
chr2	30662453	30662454	+	Ntmt1	0.000358841	0.997567	-31.5789
chr17	39981066	39981067	-	Esp38	0.000360878	0.997567	22.6875
chr12	105713115	105713116	-	Gsc	0.000361067	0.997567	30
chr4	147818135	147818136	+	Ubiad1	0.000362701	0.997567	-51.6667
chr11	116076783	116076784	-	Cdk3-ps	0.000362701	0.997567	52.2105
chr12	4788115	4788116	-	Gm6682	0.000363382	0.997567	29.0323
chr9	20620593	20620594	-	Col5a3	0.000363664	0.997567	41.1765
chr7	4878873	4878874	+	Ssc5d	0.000365422	0.997567	33.3333
chr17	9041725	9041726	-	Pde10a	0.000365482	0.997567	-32.7839
chr5	28169076	28169077	-	Htr5a	0.000365613	0.997567	35.1474
chr1	55420069	55420070	-	Boll	0.000365641	0.997567	54.6366
chr4	98444979	98444980	+	Kank4os	0.000365641	0.997567	54.6366
chr6	97159892	97159893	+	Arl6ip5	0.000366141	0.997567	20.8333
chr19	47141628	47141629	+	Taf5	0.000366403	0.997567	63.7363
chr7	95578534	95578535	+	Rab38	0.000367458	0.997567	-27.2727
chr8	106629796	106629797	-	Cdh5	0.000367587	0.997567	-57.5251
chr9	88851959	88851960	+	Bcl2a1a	0.00036852	0.997567	29.3035
chr2	126969900	126969901	+	Itpripl1	0.000368658	0.997567	-31.9838
chr14	56298979	56298980	-	Tinf2	0.000369591	0.997567	32.3529
chr17	7182872	7182873	-	Rnaset2b	0.000369642	0.997567	35.2941
chr7	91755498	91755499	-	Fah	0.000369768	0.997567	-55.6818
chr1	89903905	89903906	+	Usp40	0.000370228	0.997567	42.3226
chr6	144987963	144987964	-	Bcat1	0.000371574	0.997567	-51.25
chr5	144268195	144268196	-	Rac1	0.000371574	0.997567	-51.25
chr17	12777078	12777079	+	Slc22a2	0.000371613	0.997567	31.8182
chr15	34610046	34610047	+	Nipal2	0.000373367	0.997567	44.8758
chr4	145427012	145427013	+	Gm13238	0.000373566	0.997567	27.5775
chr17	31994552	31994553	+	Sik1	0.000374929	0.997567	23.5294
chr11	95121130	95121131	-	Tac4	0.000374929	0.997567	-23.5294
chr6	106870576	106870577	+	Crbn	0.00037536	0.997567	38.8889
chr1	36742660	36742661	+	Fam178b	0.00037536	0.997567	38.8889
chr5	114724953	114724954	+	Foxn4	0.000375485	0.997567	29.617
chr11	83659976	83659977	-	Hnf1b	0.000376284	0.997567	-50
chr4	118939347	118939348	-	Cldn19	0.000376284	0.997567	50
chr10	93745584	93745585	+	Gm4792	0.000376284	0.997567	50
chr6	137519470	137519471	+	Eps8	0.000376284	0.997567	-50
chr10	6096239	6096240	+	Akap12	0.000376284	0.997567	-50
chr5	53384024	53384025	+	5033403H07Rik	0.000376667	0.997567	-43.75
chr1	187014449	187014450	-	Rab3gap2	0.000376667	0.997567	43.75
chr1	183983953	183983954	-	Enah	0.000376667	0.997567	43.75
chr2	176865553	176865554	+	Gm14405	0.000376667	0.997567	43.75
chr5	14945611	14945612	-	Speer8-ps1	0.000377222	0.997567	-64.2857
chr1	53775638	53775639	+	Dnah7a	0.000377292	0.997567	55.5556
chr9	60560459	60560460	+	Larp6	0.000377501	0.997567	-21.7391
chr1	169548257	169548258	-	Rxrg	0.000377838	0.997567	-48.3696
chr5	19412463	19412464	+	Magi2	0.000378601	0.997567	-36.6071
chr6	128165191	128165192	-	9330102E08Rik	0.00037878	0.997567	21.9512
chr3	90023814	90023815	+	Rab13	0.000379167	0.997567	55.5556
chr4	146381965	146381966	-	Rex2	0.000379167	0.997567	-55.5556
chr7	104547905	104547906	+	Ndufc2	0.000379247	0.997567	-35.0118
chr4	133624335	133624336	-	Aim1l	0.000379448	0.997567	16.6667
chr17	32184912	32184913	-	Rrp1b	0.000380267	0.997567	-15.3846
chr17	35071166	35071167	-	Neu1	0.000381783	0.997567	-43.4995
chr11	102744253	102744254	-	Ccdc103	0.000382693	0.997567	34.7436
chr8	70047419	70047420	-	Nat3	0.000382819	0.997567	46.4286
chr12	80254731	80254732	-	Vti1b	0.000382827	0.997567	50
chr15	93333861	93333862	+	Prickle1	0.000382827	0.997567	-50
chr19	9171996	9171997	+	Scgb1a1	0.000382827	0.997567	-50
chr19	44630354	44630355	-	Ndufb8	0.000383036	0.997567	-26.9814
chr16	65906531	65906532	-	Vgll3	0.000383841	0.997567	40
chr11	83852790	83852791	-	Dusp14	0.000383841	0.997567	-40
chr2	130952194	130952195	-	Hspa12b	0.000384908	0.997567	18.75
chr1	172858279	172858280	+	Fcrla	0.000385152	0.997567	22.5806
chr17	46305168	46305169	+	Gtpbp2	0.000385152	0.997567	-22.5806
chr5	15138134	15138135	-	Speer4d	0.000385412	0.997567	-41.1801
chr11	95609900	95609901	+	Zfp652	0.000385631	0.997567	-12.3077
chr3	33043908	33043909	-	Pex5l	0.000387511	0.997567	-17.3077
chr10	93506613	93506614	+	Fgd6	0.000387602	0.997567	-39.8374
chr15	87374091	87374092	+	Fam19a5	0.000387691	0.997567	-31.1381
chr1	36856133	36856134	+	Zap70	0.000388117	0.997567	31.7742
chr14	95170971	95170972	-	Pcdh9	0.000390038	0.997567	45.4545
chr10	122115216	122115217	+	Ppm1h	0.000390217	0.997567	-49.4048
chr1	174482928	174482929	-	4933439K11Rik	0.000390935	0.997567	65.5844
chr2	177853609	177853610	-	Phactr3	0.000391398	0.997567	24.4186
chr10	92747643	92747644	+	Elk3	0.000392719	0.997567	42.8571
chr2	157785467	157785468	+	Vstm2l	0.000392719	0.997567	42.8571
chr11	99863086	99863087	-	Krtap17-1	0.000392719	0.997567	42.8571
chr11	100575525	100575526	-	Hspb9	0.000393323	0.997567	36.5801
chr19	46995324	46995325	-	Nt5c2	0.000394213	0.997567	-58.8235
chr2	33071248	33071249	+	Angptl2	0.000394662	0.997567	-22.2222
chr1	129625682	129625683	-	Acmsd	0.00039539	0.997567	-25.8065
chr7	26339304	26339305	-	Ceacam2	0.000395566	0.997567	-30.7692
chr7	135409125	135409126	+	Slc5a2	0.000396339	0.997567	27.451
chr14	123276201	123276202	+	Ggact	0.0003967	0.997567	38.4615
chr1	23930350	23930351	-	Smap1	0.00039694	0.997567	28.5714
chr16	7798048	7798049	+	Cldn26	0.000397623	0.997567	-23.2558
chr18	37821855	37821856	+	Pcdhga1	0.000398543	0.997567	58.3732
chr12	40725086	40725087	+	Arl4a	0.000398543	0.997567	58.3732
chr11	61296995	61296996	-	Mfap4	0.000399289	0.997567	-56.3077
chr17	39981146	39981147	+	Esp38	0.000401155	0.997567	10.016
chr10	93508026	93508027	+	Fgd6	0.000401197	0.997567	34.6154
chr5	86602452	86602453	-	Uba6	0.000401223	0.997567	-53.8889
chr2	119116028	119116029	+	Vps18	0.000401444	0.997567	24
chr4	133784000	133784001	-	Catsper4	0.000402196	0.997567	-43.3551
chr3	146303952	146303953	+	Gm16325	0.000403052	0.997567	-38.4615
chr3	35693804	35693805	+	Atp11b	0.000403164	0.997567	-46.1538
chr7	71109691	71109692	+	Klf13	0.000403164	0.997567	46.1538
chr12	89097450	89097451	+	Gm1995	0.000403164	0.997567	46.1538
chr11	6961818	6961819	+	Adcy1	0.000403703	0.997567	-50.4762
chr14	12986492	12986493	-	3830406C13Rik	0.000404119	0.997567	-62.201
chr15	88998137	88998138	+	Mir7118	0.000404584	0.997567	-30
chr15	12305659	12305660	-	Golph3	0.000406542	0.997567	27.5463
chr6	30309943	30309944	+	Zc3hc1	0.000407681	0.997567	23.0769
chr7	126055569	126055570	+	Knop1	0.000407835	0.997567	-45.2381
chr1	102076943	102076944	+	Cntnap5b	0.000409667	0.997567	31.1304
chr1	165016350	165016351	-	Mroh9	0.000409686	0.997567	-17.9487
chr4	108633030	108633031	-	8030443G20Rik	0.000409803	0.997567	-54.7619
chr4	137325751	137325752	+	Alpl	0.000410225	0.997567	53.0303
chr5	104599063	104599064	-	Dspp	0.000411045	0.997567	47.0588
chr16	23972337	23972338	+	Bcl6	0.000411045	0.997567	-47.0588
chr15	86025406	86025407	+	Cerk	0.000411045	0.997567	47.0588
chr2	172945969	172945970	+	Ctcfl	0.000411209	0.997567	-60
chr14	104048408	104048409	+	Slain1	0.00041126	0.997567	43.3684
chr1	16083878	16083879	+	4930444P10Rik	0.000412085	0.997567	36.3636
chr2	24535189	24535190	+	Cacna1b	0.000412199	0.997567	-48.2759
chr14	50146444	50146445	-	Slc35f4	0.000413228	0.997567	-34.3421
chr9	102524264	102524265	-	Cep63	0.000413657	0.997567	-36.8421
chr6	147036050	147036051	-	Mansc4	0.000414047	0.997567	-57.6923
chr4	83921786	83921787	-	Bnc2	0.000414139	0.997567	-50.2924
chr5	31410658	31410659	-	Dnajc5g	0.000415551	0.997567	-50
chr1	195333639	195333640	+	Mir205	0.000415551	0.997567	-50
chr6	86462345	86462346	+	Pcbp1	0.000415551	0.997567	-50
chr2	48417885	48417886	-	Acvr2a	0.000415551	0.997567	-50
chr19	8753749	8753750	-	Chrm1	0.000415686	0.997567	-58.0357
chr9	20298145	20298146	+	Zfp426	0.000416038	0.997567	-30.6911
chr9	50537962	50537963	+	Dixdc1	0.000416493	0.997567	37.3929
chr10	76960302	76960303	+	Fam207a	0.000416858	0.997567	-55.5882
chr2	28495616	28495617	+	Tsc1	0.000416905	0.997567	40
chr11	76487560	76487561	-	Bhlha9	0.000416905	0.997567	-40
chr11	59119676	59119677	-	Wnt9a	0.000417935	0.997567	-35.8374
chr11	57709515	57709516	-	Hand1	0.000418574	0.997567	-58.3333
chr8	23508089	23508090	+	Slc25a15	0.000418574	0.997567	58.9474
chr14	105988659	105988660	+	9330188P03Rik	0.00041972	0.997567	-35.8749
chr5	124113663	124113664	+	Clip1	0.000419851	0.997567	56.25
chr18	32121580	32121581	+	Gpr17	0.000419851	0.997567	56.25
chr10	80812093	80812094	-	Hmg20b	0.000419851	0.997567	-56.25
chr2	180968610	180968611	+	Helz2	0.00042017	0.997567	27.3737
chr1	44840147	44840148	+	4930521E06Rik	0.000421892	0.997567	41.1765
chr6	38290258	38290259	+	Zc3hav1	0.000422023	0.997567	25
chr12	94150327	94150328	+	Mir8099-1	0.000422508	0.997567	-28.5714
chr11	59777327	59777328	+	Rasd1	0.000423354	0.997567	33.3333
chr2	26862249	26862250	-	Cacfd1	0.000423839	0.997567	58.8889
chr4	41659471	41659472	-	Rpp25l	0.000423891	0.997567	-42.3423
chr11	97313153	97313154	-	Arhgap23	0.000424933	0.997567	-38.8074
chr6	103504591	103504592	-	Chl1	0.000425372	0.997567	-63.5897
chr18	52690224	52690225	+	Lox	0.00042559	0.997567	48.0994
chr14	49824915	49824916	-	Naa30	0.000425744	0.997567	52.9412
chr4	128926363	128926364	-	C77080	0.000426139	0.997567	-55.0802
chr2	32461713	32461714	+	St6galnac6	0.000426265	0.997567	-50
chr11	61577674	61577675	+	Prpsap2	0.000426265	0.997567	-50
chr4	103230740	103230741	-	Gm12718	0.000426265	0.997567	50
chr1	135555862	135555863	-	Zbed6	0.000426611	0.997567	-16.9231
chr2	147127181	147127182	+	AI646519	0.000426936	0.997567	-62.2549
chr16	45610591	45610592	-	Gcsam	0.000426979	0.997567	-33.6364
chr13	97694121	97694122	-	Gcnt4	0.000426981	0.997567	-38.7677
chr13	43643824	43643825	+	Mcur1	0.000427612	0.997567	41.6667
chr2	69748361	69748362	+	Ubr3	0.000427612	0.997567	41.6667
chr6	34019159	34019160	-	Lrguk	0.000427715	0.997567	-60.4167
chr11	99677448	99677449	-	Gm11564	0.000429453	0.997567	18
chr5	136048980	136048981	+	Ccl24	0.000429655	0.997567	-29.1667
chr11	103080742	103080743	+	Spata32	0.000429736	0.997567	18.3673
chr1	137737583	137737584	-	Tnnt2	0.000429805	0.997567	-63.75
chr14	66781863	66781864	-	Chrna2	0.000429805	0.997567	-63.75
chr16	84066905	84066906	+	4930553E22Rik	0.000429805	0.997567	-63.75
chr12	72410138	72410139	+	Dact1	0.000429994	0.997567	41.626
chr10	13220633	13220634	+	Fuca2	0.000430003	0.997567	22.5386
chr14	123377470	123377471	+	Tmtc4	0.000430042	0.997567	-61.5385
chr2	108549982	108549983	-	Mettl15	0.000430302	0.997567	54.5455
chr4	118005159	118005160	+	Hyi	0.000430302	0.997567	54.5455
chr1	121313961	121313962	-	Inhbb	0.000430302	0.997567	54.5455
chr5	138678275	138678276	-	Nxpe5	0.000430302	0.997567	-54.5455
chr9	65430052	65430053	+	Plekho2	0.000430302	0.997567	-54.5455
chr8	91160955	91160956	+	Snx20	0.000430634	0.997567	19.5652
chr9	107445263	107445264	-	Nprl2	0.000430829	0.997567	45.7672
chr10	64442123	64442124	-	Lrrtm3	0.000431597	0.997567	-46.6667
chr1	134558840	134558841	+	Nfasc	0.000431597	0.997567	46.6667
chr11	116058547	116058548	-	Ten1	0.000431597	0.997567	-46.6667
chr12	59312744	59312745	-	Sstr1	0.000431605	0.997567	-20.9302
chr1	75545853	75545854	-	Slc4a3	0.00043193	0.997567	-40.4329
chr11	44331539	44331540	+	Rnf145	0.00043193	0.997567	40.4329
chr15	98539596	98539597	-	Ccdc65	0.000431945	0.997567	21.4286
chr2	62502092	62502093	+	Gca	0.000432992	0.997567	33.6765
chr10	85763017	85763018	-	Timp3	0.000433454	0.997567	67.5325
chr2	93175311	93175312	+	Tspan18	0.000433454	0.997567	-67.5325
chr4	88421500	88421501	+	Gm13290	0.000433973	0.997567	49.6154
chr19	41674946	41674947	-	Mir8091	0.000434481	0.997567	-45
chr2	120444837	120444838	-	Lrrc57	0.000434894	0.997567	-26.4706
chr4	57869815	57869816	+	Akap2	0.000434917	0.997567	27.5862
chr7	28942699	28942700	-	Fbl	0.000435045	0.997567	35.2941
chr7	69521943	69521944	+	Magel2	0.000435045	0.997567	-35.2941
chr10	88996795	88996796	-	Nr1h4	0.000435272	0.997567	27.2727
chr1	183298872	183298873	+	Cnih3	0.000435272	0.997567	-27.2727
chr10	77355935	77355936	-	1700009J07Rik	0.000436331	0.997567	44.4444
chr7	35598876	35598877	-	Chst8	0.000436348	0.997567	30
chr6	87340012	87340013	-	Gkn3	0.000436664	0.997567	31.0345
chr7	26071059	26071060	-	Cic	0.000436993	0.997567	-43.4389
chr7	50411551	50411552	+	Zfp936	0.000437313	0.997567	37.5
chr9	15308268	15308269	-	Smco4	0.000437326	0.997567	-34.6154
chr17	33947093	33947094	-	Kank3	0.000437679	0.997567	-39.2361
chrX	166417350	166417351	-	G530011O06Rik	0.00043821	0.997567	-40.5797
chr7	33354107	33354108	+	Scgb1b29	0.00043894	0.997567	52.0124
chr3	130389924	130389925	+	Ostc	0.000439095	0.997567	-31.8182
chr12	103944228	103944229	-	Itpk1	0.0004398	0.997567	-41.8561
chr4	134261396	134261397	-	Man1c1	0.000439813	0.997567	-35.1515
chr7	25710896	25710897	+	Arhgef1	0.000440028	0.997567	-27.2727
chr1	106890634	106890635	+	Cdh20	0.00044138	0.997567	62.7706
chr19	5405872	5405873	+	4930481A15Rik	0.00044138	0.997567	-62.7706
chr5	116070208	116070209	+	1110006O24Rik	0.000441684	0.997567	-22.2222
chr12	30671456	30671457	+	Pxdn	0.000442224	0.997567	-53.8462
chr11	110223319	110223320	+	Abca5	0.000442224	0.997567	53.8462
chr2	58026427	58026428	-	Gm13546	0.000442224	0.997567	53.8462
chr14	55683649	55683650	-	Zfhx2os	0.000442839	0.997567	-40.9524
chr13	37142900	37142901	+	F13a1	0.000442894	0.997567	-26.3158
chr9	102208299	102208300	+	Mir7243	0.000443503	0.997567	-20.5882
chr18	76329098	76329099	-	Mir6358	0.000443789	0.997567	32.9825
chr7	38353317	38353318	+	Zfp536	0.000445479	0.997567	52.7273
chr5	91214216	91214217	+	Cxcl3	0.000446686	0.997567	26.6667
chr9	58389772	58389773	-	Cd276	0.000446686	0.997567	26.6667
chr16	10968380	10968381	+	Litaf	0.000447194	0.997567	18.6723
chr11	78837338	78837339	+	Gm11201	0.000447727	0.997567	60
chr11	74616203	74616204	+	Mnt	0.000447727	0.997567	60
chr6	143114284	143114285	-	Etnk1	0.000447727	0.997567	60
chr10	93533794	93533795	-	Fgd6	0.000447727	0.997567	-60
chr10	104041491	104041492	-	Mir6411	0.000447727	0.997567	60
chr19	41723938	41723939	+	Mir8091	0.000447727	0.997567	60
chr8	122106645	122106646	+	Dnaaf1	0.000447727	0.997567	-60
chr18	37112715	37112716	+	Pcdha4-g	0.000448404	0.997567	47.1805
chr4	8679532	8679533	+	Chd7	0.00044881	0.997567	37.5
chr5	124876433	124876434	-	Sbno1	0.000449041	0.997567	-50.9881
chr19	23523635	23523636	+	Mamdc2	0.000449432	0.997567	-33.1429
chr9	56711995	56711996	-	Cspg4	0.00044945	0.997567	46.3333
chr11	11928836	11928837	-	Grb10	0.000449815	0.997567	-63.6364
chr2	126689593	126689594	-	Trpm7	0.000449815	0.997567	-63.6364
chr19	3083965	3083966	+	1700030N03Rik	0.000449815	0.997567	63.6364
chr4	118755988	118755989	-	Slc2a1	0.000449815	0.997567	-63.6364
chr4	122639419	122639420	+	Mfsd2a	0.000449976	0.997567	-38.1098
chr10	88777333	88777334	+	Ano4	0.000451115	0.997567	50
chr3	135243435	135243436	+	Manba	0.000452006	0.997567	-55.9829
chr17	45872267	45872268	+	1600014C23Rik	0.000452327	0.997567	-18.7298
chr12	79944447	79944448	-	Atp6v1d	0.0004525	0.997567	-36.9532
chr15	101364018	101364019	-	Krt84	0.000452584	0.997567	-27.617
chr11	4818146	4818147	+	AA413626	0.00045603	0.997567	-55.5556
chr7	129259178	129259179	+	Ndufab1	0.000456539	0.997567	-46.9846
chr4	107705547	107705548	+	Podn	0.000456872	0.997567	17.5439
chr4	151400000	151400001	-	Zbtb48	0.000457607	0.997567	-28
chr4	132776846	132776847	+	Cd164l2	0.000457859	0.997567	-25.8065
chr14	60243904	60243905	-	Shisa2	0.000457859	0.997567	-25.8065
chr17	33775013	33775014	+	Pram1	0.000457955	0.997567	-30.1829
chr14	17081410	17081411	-	Ngly1	0.000457959	0.997567	16
chr18	64413897	64413898	+	St8sia3	0.000459822	0.997567	-15.3846
chr1	177562291	177562292	-	Kmo	0.000460066	0.997567	32
chr4	115910260	115910261	-	Pik3r3	0.000460439	0.997567	-38.4615
chr19	47219136	47219137	-	Calhm1	0.000460439	0.997567	38.4615
chr9	54351043	54351044	-	Dmxl2	0.000460891	0.997567	-27.8376
chr11	60597648	60597649	-	Smcr8	0.0004609	0.997567	-12.5
chr10	43197518	43197519	-	Bend3	0.000461212	0.997567	-33.912
chr6	29443310	29443311	+	Kcp	0.000462387	0.997567	-42.3077
chr1	170420049	170420050	-	Mir6348	0.000464611	0.997567	48.1793
chr8	73029805	73029806	+	2810428I15Rik	0.000465344	0.997567	-38.8889
chrX	33734037	33734038	+	Zcchc12	0.000465344	0.997567	-38.8889
chr12	70784174	70784175	-	Sos2	0.000465785	0.997567	43.6422
chr11	61157502	61157503	+	Slc47a2	0.000465837	0.997567	52.9762
chr13	23308385	23308386	-	Vmn1r221	0.000465887	0.997567	19.8148
chr15	99409575	99409576	+	Aqp2	0.000466022	0.997567	-40.9524
chr11	119695814	119695815	+	Rptoros	0.000467662	0.997567	-44.1558
chr5	93300985	93300986	+	Shroom3	0.000469364	0.997567	45.4545
chr14	19873733	19873734	-	Ube2e2	0.000469364	0.997567	45.4545
chr2	69333894	69333895	-	Lrp2	0.000469364	0.997567	-45.4545
chr1	95130738	95130739	+	Sned1	0.000471614	0.997567	13.5593
chr1	182751790	182751791	-	H3f3a	0.000471727	0.997567	45.4545
chr16	60105695	60105696	-	Arl6	0.000471727	0.997567	45.4545
chr12	89660403	89660404	-	3200001D21Rik	0.000471727	0.997567	-45.4545
chr9	4886749	4886750	+	Gria4	0.000471727	0.997567	-45.4545
chr9	101029688	101029689	-	Msl2	0.000472281	0.997567	57.1429
chr6	115914111	115914112	-	H1foo	0.000472281	0.997567	57.1429
chr14	62086118	62086119	+	4930556J02Rik	0.000472281	0.997567	-57.1429
chr8	122188506	122188507	+	Wfdc1	0.00047239	0.997567	20.5128
chr19	46815063	46815064	+	Cnnm2	0.000472503	0.997567	66.6667
chr4	141476792	141476793	+	Efhd2	0.000472503	0.997567	-66.6667
chr9	63968316	63968317	-	Lctl	0.000472503	0.997567	66.6667
chr17	72664161	72664162	-	Alk	0.000472503	0.997567	-68.5714
chr13	17589310	17589311	+	5033411D12Rik	0.000472503	0.997567	66.6667
chr1	79085548	79085549	+	Kcne4	0.000472503	0.997567	-68.5714
chr3	88352470	88352471	+	Rab25	0.000476419	0.997567	-50.9615
chr18	69183065	69183066	+	Mir145b	0.000477647	0.997567	31.5789
chr5	139607247	139607248	-	Prkar1b	0.000478071	0.997567	-18
chr7	51725848	51725849	-	Mir7052	0.00047899	0.997567	-59.5238
chr4	117180327	117180328	+	Rnf220	0.000479181	0.997567	53.4211
chr4	122693403	122693404	+	Trit1	0.000481385	0.997567	27.2637
chr14	57021085	57021086	+	Rnf17	0.00048169	0.997567	-17.7598
chr4	57184540	57184541	+	Gm12530	0.00048263	0.997567	44
chr2	5816872	5816873	-	Sec61a2	0.000483201	0.997567	-41.7611
chr6	17230324	17230325	-	Cav2	0.000483419	0.997567	-26.087
chr2	24859182	24859183	+	Pnpla7	0.000484166	0.997567	-43.75
chr1	74424401	74424402	+	Slc11a1	0.000484166	0.997567	-43.75
chr7	135138576	135138577	-	Pycard	0.000484166	0.997567	43.75
chr17	79150251	79150252	-	Strn	0.000484699	0.997567	31.4367
chr8	122429976	122429977	+	Usp10	0.000485183	0.997567	-42.8571
chr13	45044732	45044733	+	Dtnbp1	0.000485183	0.997567	-42.8571
chr9	88961586	88961587	+	Trim43b	0.00048584	0.997567	46.2963
chr4	137353659	137353660	-	Alpl	0.00048641	0.997567	-41.2698
chr5	15129757	15129758	-	Speer4d	0.000486877	0.997567	-47
chr8	47823680	47823681	+	Gm16675	0.000486895	0.997567	14.5455
chrX	70363366	70363367	-	Xlr5a	0.000488109	0.997567	-20.4545
chr9	3068742	3068743	-	Mir101c	0.000488634	0.997567	-45.8333
chr7	33008093	33008094	+	Scgb2b12	0.000489209	0.997567	32.5116
chr5	147072623	147072624	-	Cdk8	0.000489306	0.997567	35.7143
chr11	99769056	99769057	-	Krtap31-1	0.000491383	0.997567	49.4444
chr2	9921246	9921247	+	Taf3	0.000491383	0.997567	49.4444
chr17	35575066	35575067	+	H2-Q7	0.000492616	0.997567	-16.1379
chr2	87642049	87642050	-	Olfr1143	0.000494889	0.997567	37.0567
chr9	109104704	109104705	-	Fbxw13	0.000495687	0.997567	-71.8182
chr4	151560480	151560481	-	Acot7	0.000495687	0.997567	71.8182
chr3	17695524	17695525	+	Mir124a-2	0.000495844	0.997567	31.0185
chr19	40164433	40164434	+	Cyp2c50	0.000496285	0.997567	-48.8095
chr14	122504529	122504530	+	A330035P11Rik	0.000496495	0.997567	14
chr19	47612030	47612031	+	Obfc1	0.000496999	0.997567	32.3589
chr3	142168554	142168555	+	Gbp5	0.000497371	0.997567	22.8571
chr11	59118616	59118617	+	Wnt9a	0.000497371	0.997567	22.8571
chr12	113726730	113726731	-	A530016L24Rik	0.000497441	0.997567	27.2727
chr18	71711167	71711168	-	Dcc	0.000498304	0.997567	38.0952
chr1	136094368	136094369	-	Mybph	0.000498304	0.997567	-38.0952
chr8	106666826	106666827	-	Bean1	0.00049921	0.997567	-28.5714
chr12	110322547	110322548	-	Begain	0.000499849	0.997567	-54.7619
chr2	121203020	121203021	-	Strc	0.000501027	0.997567	-33
chr4	147523670	147523671	-	Fbxo6	0.000501563	0.997567	-32.684
chr7	10539995	10539996	+	Vmn2r48	0.000502764	0.997567	38.7719
chr4	118607637	118607638	+	Olfr1328	0.000502764	0.997567	38.7719
chr6	54381195	54381196	+	9130019P16Rik	0.000503055	0.997567	25.8242
chr18	37127458	37127459	+	Pcdha6	0.00050358	0.997567	-21.8969
chr2	151489410	151489411	-	Rad21l	0.00050384	0.997567	-57.563
chr4	63205300	63205301	+	Atp6v1g1	0.00050384	0.997567	60.0877
chr2	25412495	25412496	+	Edf1	0.000504185	0.997567	23.4537
chr7	26471098	26471099	+	Tgfb1	0.00050437	0.997567	25
chr14	56383933	56383934	-	Ltb4r1	0.000505751	0.997567	41.6667
chr1	7780197	7780198	+	Pcmtd1	0.000505779	0.997567	-46.0317
chr1	167639696	167639697	+	Rcsd1	0.000506121	0.997567	-22.2222
chr14	62216900	62216901	+	Trim13	0.000506217	0.997567	36.6892
chr5	148501872	148501873	+	Flt1	0.000506947	0.997567	-36.8421
chr14	55681704	55681705	-	Zfhx2os	0.000507543	0.997567	-53.3333
chr10	80484573	80484574	-	Diras1	0.000507543	0.997567	-53.3333
chr2	167697272	167697273	-	Ptpn1	0.000507543	0.997567	-53.3333
chr10	79344596	79344597	+	Prtn3	0.000507543	0.997567	-53.3333
chr10	20014830	20014831	+	Mir6413	0.000508933	0.997567	50
chr4	63556839	63556840	-	Tnfsf8	0.000508933	0.997567	-50
chr9	85738214	85738215	-	Tpbg	0.000509841	0.997567	37.037
chr7	29910787	29910788	-	Ryr1	0.000509842	0.997567	-46.1538
chr7	17309046	17309047	+	Ceacam9	0.000509842	0.997567	46.1538
chr5	31217161	31217162	-	Emilin1	0.000510993	0.997567	30.8333
chr9	107501357	107501358	-	Sema3b	0.000511123	0.997567	-50.3759
chr15	79177029	79177030	-	Maff	0.000511123	0.997567	-48.5507
chr11	97198872	97198873	+	Gpr179	0.00051221	0.997567	41.4855
chr10	93146491	93146492	+	Gm15915	0.00051221	0.997567	41.4855
chr17	47957927	47957928	-	Mdfi	0.000513525	0.997567	28.5714
chrX	102317692	102317693	+	Magee1	0.000513819	0.997567	-42.5408
chr17	47605705	47605706	-	1700001C19Rik	0.000514328	0.997567	35.2941
chr13	40983215	40983216	-	Gcnt2	0.000514479	0.997567	-21.6216
chr10	90632587	90632588	+	Tmpo	0.0005153	0.997567	-36.3636
chr1	84282374	84282375	+	Pid1	0.000515375	0.997567	15.7895
chr5	20879028	20879029	+	Fgl2	0.000515422	0.997567	-32.6797
chr12	86447832	86447833	-	Prox2	0.000515474	0.997567	39.2157
chr4	149879211	149879212	+	Slc45a1	0.000515515	0.997567	-33.4615
chr4_random	21513	21514	-	Dhrsx	0.000516006	0.997567	-19.6188
chr1	36605110	36605111	-	Ankrd39	0.00051654	0.997567	-15.0943
chr16	8478101	8478102	-	Mettl22	0.000517308	0.997567	27.2727
chr3	100727077	100727078	-	Trim45	0.000517308	0.997567	27.2727
chr4	9558035	9558036	-	Asph	0.000517561	0.997567	-16.0714
chr19	5307675	5307676	+	Gal3st3	0.00051763	0.997567	47.0238
chr14	55714546	55714547	+	Thtpa	0.000518236	0.997567	-34.3637
chr10	99859633	99859634	-	Gm4312	0.000518706	0.997567	27.7778
chr15	78823776	78823777	-	Mir6956	0.000519065	0.997567	-23.3333
chr11	48865617	48865618	-	9930111J21Rik2	0.000519211	0.997567	-11.6883
chr1	174145227	174145228	+	Casq1	0.000520368	0.997567	-43.2018
chr16	30389984	30389985	-	Atp13a3	0.000520515	0.997567	42.9435
chr12	114326818	114326819	-	Mta1	0.000520625	0.997567	23.4358
chr16	89961571	89961572	+	Tiam1	0.000520945	0.997567	-31.8182
chr18	46625757	46625758	-	Mospd4	0.000520945	0.997567	31.8182
chr8	77516814	77516815	-	Hmgxb4	0.000521091	0.997567	-28.125
chr4	86877156	86877157	-	Slc24a2	0.000523408	0.997567	35.6855
chr8	119478782	119478783	-	Atmin	0.000526452	0.997567	48
chr19	46465931	46465932	+	Actr1a	0.000527055	0.997567	58.0808
chr17	26576230	26576231	+	Neurl1b	0.000527563	0.997567	48.4848
chr9	71499057	71499058	+	Myzap	0.00052781	0.997567	-37.4608
chr9	45748336	45748337	+	Mir7087	0.000528119	0.997567	12.5
chr1	134094562	134094563	-	Mir135b	0.000528166	0.997567	48.0952
chr15	35591357	35591358	-	Mir875	0.000528591	0.997567	50
chr11	46453803	46453804	-	Gm4926	0.000528591	0.997567	-50
chr7	29419070	29419071	+	Papl	0.000528591	0.997567	-50
chr8	125095302	125095303	+	Cdt1	0.000528591	0.997567	-50
chr14	114097405	114097406	-	4930524C18Rik	0.000528591	0.997567	50
chr19	6923151	6923152	-	Rps6ka4	0.000528591	0.997567	50
chr18	34881285	34881286	+	Gfra3	0.000528591	0.997567	-50
chr5	11917274	11917275	+	4933402N22Rik	0.000529513	0.997567	-30
chr2	144420868	144420869	+	Gm561	0.000529513	0.997567	-30
chr13	23856166	23856167	-	Hist1h1a	0.000529684	0.997567	-21.553
chr11	98946996	98946997	+	Tns4	0.000530297	0.997567	-28
chr1	28855010	28855011	+	Gm597	0.000530297	0.997567	28
chr3	57440048	57440049	-	Commd2	0.000530786	0.997567	-43.3014
chr4	125844934	125844935	+	Sh3d21	0.000530837	0.997567	-34.7826
chr11	3111990	3111991	-	Eif4enif1	0.000530837	0.997567	-34.7826
chr6	73173065	73173066	-	Dnah6	0.000531473	0.997567	39.2857
chr15	101835071	101835072	+	Krt8	0.000531979	0.997567	18.1818
chr12	112099179	112099180	-	Zfp839	0.00053211	0.997567	12.8571
chr6	20764906	20764907	-	Kcnd2	0.000532376	0.997567	34.375
chr16	36367805	36367806	-	BC100530	0.000533163	0.997567	43.3566
chr3	69026842	69026843	-	Arl14	0.000533212	0.997567	40.9662
chr4	99601570	99601571	+	Pgm2	0.000533283	0.997567	-38.4615
chr12	67748988	67748989	-	Rpl10l	0.000533904	0.997567	41.1765
chr11	59321565	59321566	-	Zkscan17	0.000533996	0.997567	17.9487
chr10	34204025	34204026	+	Frk	0.000534217	0.997567	-31.0345
chr2	130912772	130912773	-	Siglec1	0.000535668	0.997567	36.6071
chr7	51817516	51817517	-	Nr1h2	0.000536821	0.997567	38.4615
chr11	69469002	69469003	-	Sox15	0.000536842	0.997567	-22.2222
chr12	93024953	93024954	+	Ston2	0.000536931	0.997567	-25
chr3	51078817	51078818	+	4930577N17Rik	0.000536931	0.997567	-25
chr11	98589599	98589600	+	Med24	0.00053733	0.997567	-50
chr10	51272646	51272647	+	Fam162b	0.00053733	0.997567	-50
chr10	92860232	92860233	-	Lta4h	0.00053733	0.997567	-50
chr6	122594735	122594736	-	Dppa3	0.00053733	0.997567	-50
chr16	6974421	6974422	+	Rbfox1	0.00053733	0.997567	-50
chr1	92050692	92050693	+	Iqca	0.000537434	0.997567	20
chr2	152896543	152896544	-	Ccm2l	0.000538233	0.997567	37.5
chr7	129744359	129744360	+	Cacng3	0.000538233	0.997567	37.5
chr4	109263356	109263357	+	4930522H14Rik	0.000540031	0.997567	70.9091
chr11	82670800	82670801	-	Rffl	0.000540031	0.997567	70.9091
chr17	35161971	35161972	-	Sapcd1	0.000540031	0.997567	70.9091
chr15	80390493	80390494	+	Enthd1	0.000540842	0.997567	47.1178
chr7	97277482	97277483	+	2310010J17Rik	0.00054094	0.997567	-56.1873
chr13	22311611	22311612	-	Vmn1r193	0.000541045	0.997567	50
chr18	75446481	75446482	-	2010010A06Rik	0.000541045	0.997567	50
chr11	79879807	79879808	+	Crlf3	0.000541045	0.997567	50
chr5	122321508	122321509	+	Fam109a	0.000541045	0.997567	-50
chr19	37998626	37998627	+	Myof	0.000541045	0.997567	-50
chr7	17531177	17531178	-	Pnmal2	0.000541045	0.997567	50
chr1	138015728	138015729	+	Gm15850	0.000541274	0.997567	-64.1711
chr4	118801590	118801591	-	Slc2a1	0.000541652	0.997567	58.3333
chr5	137073379	137073380	+	Cux1	0.000541652	0.997567	-58.3333
chr8	46453426	46453427	-	Fam149a	0.000541652	0.997567	-58.3333
chr12	76566066	76566067	-	Gphb5	0.000541652	0.997567	-58.3333
chr1	81534713	81534714	-	Nyap2	0.000541652	0.997567	-58.3333
chr9	60218907	60218908	+	Thsd4	0.000541652	0.997567	-58.3333
chr2	84666607	84666608	-	Timm10	0.000541855	0.997567	-22.5806
chr16	94009742	94009743	-	Cldn14	0.000542218	0.997567	-29.2812
chr7	149661963	149661964	+	Lsp1	0.000543359	0.997567	20.9493
chr9	63801520	63801521	-	Smad6	0.000545634	0.997567	48.8038
chr11	98798075	98798076	+	Rara	0.000546049	0.997567	30.3922
chr2	30399220	30399221	+	Cstad	0.000546158	0.997567	-29.4913
chr7	112269568	112269569	-	Olfr681	0.000546686	0.997567	-35
chr5	118316368	118316369	+	Nos1	0.000548429	0.997567	44.6429
chr10	62891047	62891048	+	Ctnna3	0.000550361	0.997567	24.2424
chr6	106223607	106223608	+	Cntn4	0.000550798	0.997567	34.6154
chr6	113359051	113359052	+	Rpusd3	0.000551022	0.997567	15.6863
chr5	139005713	139005714	-	1700123K08Rik	0.00055118	0.997567	-19.0476
chr9	51977723	51977724	-	Zc3h12c	0.00055118	0.997567	19.0476
chr8	26695876	26695877	-	Letm2	0.000551337	0.997567	48.2843
chr9	77483896	77483897	+	Klhl31	0.000553514	0.997567	38.6905
chr11	69011416	69011417	-	Alox8	0.000553696	0.997567	-23.913
chr4	94646647	94646648	-	Mysm1	0.000553959	0.997567	-31.5789
chr9	54584059	54584060	-	Wdr61	0.000554062	0.997567	-40.5449
chr10	79736524	79736525	-	Mir6911	0.000555097	0.997567	-45.2381
chr8	73277140	73277141	-	Rab3a	0.000555392	0.997567	16.6667
chr19	47612004	47612005	-	Obfc1	0.000555782	0.997567	28.5714
chr8	73397927	73397928	-	Ccdc124	0.000556034	0.997567	53.9683
chr15	73578285	73578286	-	Ptp4a3	0.000556497	0.997567	47.6948
chr4	118364170	118364171	+	Olfr1342	0.000557004	0.997567	15
chr18	61225560	61225561	-	Pdgfrb	0.000557178	0.997567	-61.6162
chr4	44041836	44041837	-	Clta	0.000557178	0.997567	-64.2105
chr19	40493516	40493517	-	Sorbs1	0.000557178	0.997567	-61.6162
chr7	30078340	30078341	+	Ppp1r14a	0.000557178	0.997567	-61.6162
chr12	102261389	102261390	-	Mir1190	0.000557324	0.997567	-36
chr11	97841096	97841097	+	Plxdc1	0.000557324	0.997567	36
chr10	81090704	81090705	+	Sirt6	0.000557727	0.997567	-34.4444
chr1	133640341	133640342	-	Slc26a9	0.000560039	0.997567	35.9398
chr1	9741565	9741566	-	Vcpip1	0.000560161	0.997567	-52.6316
chr16	90829922	90829923	+	Eva1c	0.000560161	0.997567	52.6316
chr3	96088298	96088299	-	Fcgr1	0.000560287	0.997567	-36.8794
chr17	91487885	91487886	-	Nrxn1	0.00056031	0.997567	40
chr4	131628501	131628502	-	Epb4.1	0.000561853	0.997567	24.1379
chr3	121815435	121815436	+	Abca4	0.000561853	0.997567	-24.1379
chr17	48487858	48487859	-	Trem2	0.000561871	0.997567	21.4286
chr2	4986019	4986020	-	Optn	0.000562017	0.997567	34.375
chr12	70434511	70434512	+	Nemf	0.000562067	0.997567	-45.4545
chr8	73438641	73438642	-	Map1s	0.000562582	0.997567	-41.7647
chr6	112241024	112241025	-	5031434C07Rik	0.000562596	0.997567	-31.2354
chr9	41028994	41028995	-	1700063D05Rik	0.000562769	0.997567	47.0588
chr10	87429294	87429295	+	Tyms-ps	0.000562769	0.997567	-47.0588
chr11	3440641	3440642	-	Smtn	0.000562769	0.997567	47.0588
chr5	34663307	34663308	+	Rnf4	0.000563626	0.997567	35.7143
chr4	115324373	115324374	+	Cyp4b1	0.000563626	0.997567	35.7143
chr13	21466381	21466382	+	Zscan12	0.000563626	0.997567	35.7143
chr7	127992961	127992962	-	Eef2k	0.000563626	0.997567	-35.7143
chr11	113427950	113427951	-	Slc39a11	0.00056377	0.997567	-27.2727
chr7	4945716	4945717	-	Zfp579	0.00056705	0.997567	57.1429
chr4	138867848	138867849	+	Akr7a5	0.000567211	0.997567	27.7306
chr12	108045688	108045689	-	4933406K04Rik	0.000567478	0.997567	-40
chr4	151503704	151503705	+	Espn	0.000568553	0.997567	-60
chr7	89705411	89705412	-	Fam154b	0.000568553	0.997567	-60
chr7	86855864	86855865	+	Kif7	0.000568553	0.997567	-60
chr10	71115502	71115503	+	Ipmk	0.000568781	0.997567	-45.4545
chr11	100848840	100848841	-	Ptrf	0.000568781	0.997567	-45.4545
chr8	35011436	35011437	-	Rbpms	0.000568781	0.997567	-45.4545
chr15	57991361	57991362	+	Wdyhv1	0.000568781	0.997567	-45.4545
chr18	64821473	64821474	+	Atp8b1	0.000568823	0.997567	-37.3793
chr15	101835619	101835620	-	Krt8	0.000569859	0.997567	50
chr4	111126768	111126769	+	Bend5	0.000570244	0.997567	-43.604
chr7	114967779	114967780	+	Olfr469	0.000570404	0.997567	-24
chr11	101568857	101568858	-	Dhx8	0.000570862	0.997567	46.6667
chr7	149556895	149556896	-	Ifitm10	0.000570862	0.997567	-46.6667
chr7	110006380	110006381	+	Olfr566	0.000571052	0.997567	-15.7895
chr7	126704213	126704214	+	Acsm2	0.000572288	0.997567	39.1304
chr8	113783642	113783643	+	Glg1	0.000572318	0.997567	35.4839
chr7	105588948	105588949	+	Gucy2d	0.000574284	0.997567	-39.7607
chr5	23906443	23906444	+	Abcb8	0.000574399	0.997567	51.9451
chr7	125740006	125740007	-	Tmc5	0.000574465	0.997567	-54.4444
chr4	140299212	140299213	+	Padi6	0.000574465	0.997567	-58.3333
chr2	33309513	33309514	-	Zbtb43	0.000574576	0.997567	26.6106
chr9	21640015	21640016	-	Gm6484	0.000574994	0.997567	-33.1541
chr4	146316516	146316517	+	Rex2	0.000575157	0.997567	55.1282
chr16	91619451	91619452	+	Dnajc28	0.000575744	0.997567	-23.8478
chr9	100471860	100471861	-	Slc35g2	0.00057753	0.997567	-48.6842
chr7	142602165	142602166	+	Foxi2	0.000579331	0.997567	-38.4615
chr11	99671054	99671055	-	Gm11554	0.000580494	0.997567	51.3333
chr17	29013937	29013938	+	Pnpla1	0.000580842	0.997567	38.8889
chr7	119255370	119255371	+	Dkk3	0.000580842	0.997567	38.8889
chr2	28439338	28439339	+	Gtf3c5	0.000580842	0.997567	38.8889
chr5	100769003	100769004	+	Sec31a	0.000580842	0.997567	38.8889
chr19	25299974	25299975	-	Kank1	0.000580842	0.997567	-38.8889
chr2	158016474	158016475	+	1700060C20Rik	0.000580842	0.997567	38.8889
chr8	97446002	97446003	-	Gpr114	0.000580901	0.997567	40.9091
chr9	72834340	72834341	+	Ccpg1	0.000581302	0.997567	-48.1481
chr10	42740964	42740965	+	Sobp	0.000581543	0.997567	-29.6296
chr13	47143951	47143952	-	Kdm1b	0.000581626	0.997567	-54.5455
chr10	75498723	75498724	+	Zfp280b	0.000581626	0.997567	-54.5455
chr19	23928588	23928589	-	Apba1	0.000581626	0.997567	54.5455
chr2	64250717	64250718	-	Fign	0.000581626	0.997567	-54.5455
chr7	29525933	29525934	-	Mrps12	0.000581626	0.997567	54.5455
chr1	193573802	193573803	-	Lpgat1	0.000581626	0.997567	54.5455
chr10	66585542	66585543	-	Jmjd1c	0.000581626	0.997567	54.5455
chr19	6530975	6530976	-	Slc22a12	0.000581626	0.997567	-54.5455
chr5	112710674	112710675	-	Tpst2	0.000582516	0.997567	45.1923
chr16	43974255	43974256	+	Zdhhc23	0.000582516	0.997567	-48.9583
chr1	58086913	58086914	+	Aox1	0.000583275	0.997567	20.4365
chr8	128433349	128433350	+	BC021891	0.000584107	0.997567	35
chr13	94961990	94961991	-	Scamp1	0.000584638	0.997567	17.9487
chr12	55169800	55169801	-	Egln3	0.000584638	0.997567	17.9487
chr11	62417783	62417784	-	Snord65	0.000584713	0.997567	44.4444
chr7	87221795	87221796	+	Gm21057	0.000584713	0.997567	44.4444
chr5	110274149	110274150	+	Gm10416	0.000584713	0.997567	-44.4444
chr15	85334808	85334809	+	7530416G11Rik	0.00058515	0.997567	-19.4444
chr10	99798424	99798425	-	Gm4312	0.000585633	0.997567	-21.2121
chr5	66730439	66730440	+	Apbb2	0.000585757	0.997567	-17.3077
chr18	14390962	14390963	+	8430422H06Rik	0.000586027	0.997567	23.3333
chr2	25591667	25591668	-	Obp2b	0.000586027	0.997567	-23.3333
chr1	98101452	98101453	+	1700063A18Rik	0.000586341	0.997567	48.25
chr11	50080454	50080455	+	Maml1	0.00058656	0.997567	-28.5714
chr9	15023910	15023911	+	Vstm5	0.000586968	0.997567	33.3333
chr10	86520697	86520698	-	1700113H08Rik	0.000588137	0.997567	-65.035
chr14	66781875	66781876	-	Chrna2	0.000588137	0.997567	-65.035
chr3	103540466	103540467	+	Olfml3	0.000588202	0.997567	24.3243
chr7	90018040	90018041	-	Mex3b	0.00058948	0.997567	24.1334
chr15	99706401	99706402	+	Lima1	0.000590167	0.997567	17.6471
chr1	134277572	134277573	-	Tmcc2	0.000590308	0.997567	-55.8333
chr1	61434988	61434989	+	9530026F06Rik	0.000590405	0.997567	-42.8571
chr4	132775951	132775952	-	Cd164l2	0.000591955	0.997567	-28.5714
chr13	24509055	24509056	-	Cmah	0.000591955	0.997567	-28.5714
chr19	42164462	42164463	+	Pi4k2a	0.000592912	0.997567	26.3158
chr13	68527887	68527888	-	Mtrr	0.000595432	0.997567	64.2424
chr8	28152627	28152628	-	Prosc	0.000595432	0.997567	-63.0952
chr1	15120473	15120474	-	Kcnb2	0.000595432	0.997567	64.2424
chr1_random	643942	643943	+	Hhipl2	0.000596874	0.997567	33.6228
chr6	129281809	129281810	+	4922502D21Rik	0.000597673	0.997567	42.4242
chr15	89208568	89208569	-	Tymp	0.00059824	0.997567	-45.7757
chr17	85829921	85829922	+	Six3os1	0.000599256	0.997567	-63.3333
chr1	138055343	138055344	+	Kif21b	0.000599256	0.997567	-63.3333
chr13	64538635	64538636	+	Cdk20	0.000599256	0.997567	-63.3333
chr1	33334299	33334300	+	Prim2	0.000599256	0.997567	63.3333
chr12	88541838	88541839	-	Tmed8	0.000599318	0.997567	-30.6494
chr7	86987790	86987791	-	Anpep	0.000599501	0.997567	20.4192
chr4	119634127	119634128	+	Hivep3	0.000600023	0.997567	-43.3001
chr3	55587755	55587756	-	Mab21l1	0.00060057	0.997567	-46
chr7	10070339	10070340	+	Vmn2r47	0.000600698	0.997567	54.3124
chr7	147130794	147130795	-	Utf1	0.000600919	0.997567	45
chr12	87408772	87408773	+	Tgfb3	0.000601597	0.997567	-41.6667
chr14	8996764	8996765	-	Pdhb	0.000601597	0.997567	41.6667
chr18	35342129	35342130	+	Lrrtm2	0.000601597	0.997567	-41.6667
chr1	139862831	139862832	+	Mir181a-1	0.000602658	0.997567	55.5556
chr19	44565793	44565794	-	Wnt8b	0.000602658	0.997567	55.5556
chr5	15208903	15208904	+	Speer4c	0.000602824	0.997567	21.9168
chr17	23738507	23738508	-	Zscan10	0.000603325	0.997567	-57.619
chr7	146394789	146394790	+	Lrrc27	0.000603325	0.997567	-57.619
[truncated: 1,007 more rows]
