# Supplementary material for: Methyl-CpG binding domain 2 (Mbd2) is an epigenetic regulator of autism-risk genes and cognition
Source: Transl Psychiatry. 2023 Jul 13;13:259. doi: 10.1038/s41398-023-02561-9 (PMC10344909; doi:10.1038/s41398-023-02561-9)
Supplement: Supplementary file 4 — Supplementary Table 3 [file 41398_2023_2561_MOESM4_ESM.xlsx]

## Sheet: Sheet1
Supplementary Table 3. Common gene-lists of Mbd2-regulated and ASD-risk genes.
24 common genes down-regulated in mbd2-/- and Sanders et al. (FDR<0.1)	3 common genes up-regulated in mbd2-/- and Sanders et al. (FDR<0.1)
Tcf7l2	Ilf2
Tnrc6b	Shank3
Pogz	Etfb
Kmt2e
Foxp1
Chd8
Dip2a
Gigyf1
Trio
Cttnbp2
Grin2b
Dnmt3a
Akap9
Irf2bpl
Syngap1
Dyrk1a
Tbr1
Trip12
Nlgn3
Kdm5b
Myt1l
Dscam
Ank2
Arid1b
125 common genes down-regulated in mbd2-/- and in SFARI gene list database	44 common genes up-regulated in mbd2-/- and in SFARI gene list database
Sspo	Shank3
Drd2	Shank1
Kcnt1	Gabra5
Cntn4	Tspan7
Kcnj12	Dgkz
Grm4	Hepacam
Grik3	Dlg4
Dnah10	Gnas
Magel2	Prex1
Megf11	Cct4
Cbln1	Stk39
Pcdha12	Mal
Zbtb16	Ilf2
Rims3	Pcca
Ntng1	Phb
Oprm1	Pex7
Pcdh15	Pccb
Alg6	Amt
Grm1	Trpc6
Astn2	Hmgn1
Dner	Pax6
Ar	Pomgnt1
Cntn6	Prodh
Nlgn2	Gstm1
Rbms3	Cdh9
Rora	Adk
Ephb2	Adsl
Cntnap2	Pvalb
Per1	Rpl10
Srrm4	Sod1
Mkl2	Etfb
Chrm3	Scp2
Stxbp1	Fgfbp3
Ahi1	Tdo2
Pacs1	Gpx1
Pcdh9	Dmpk
Nos1	Tmlhe
Clstn3	Fabp5
Mbd1	Ndufa5
Reln	Bcas1
Nrxn3	Rapgef4
Jarid2	Cgnl1
Pogz	Ace
Mtr	En2
Hcn1
Adarb1
Cnr1
Xpo1
Adcy3
Tet2
Cdkl5
Ext1
Stxbp5
Dagla
Dpp10
Foxp1
Chd8
Kcnd2
Brd4
Gabra3
Gigyf1
Grin1
Syn1
Trio
Cacnb2
Setdb1
Rai1
Ahdc1
Prune2
Cttnbp2
Phf8
Clasp1
Syne1
Grid1
Pxdn
Camsap2
Dapk1
Gad1
Dvl3
Usp15
Depdc5
Csmd1
Synj1
Nuak1
Ephb6
Syn3
Akap9
Kcnb1
Mtor
Ubr5
Nrp2
Hcfc1
Plxna4
Grm5
Exoc3
Kcnma1
Clstn2
Chd5
Arhgap32
Syngap1
Tsc1
Cask
Tbr1
Trip12
Nlgn3
App
Ocrl
Kit
Kcnq3
Epha6
Nrxn2
Dscam
Slit3
Srcap
Ank2
Smarca4
Robo1
Lrpprc
Lrfn5
Kcnq2
Gria1
Atrnl1
Cmip
Dock4
Apba2
