# Supplementary material for: Methyl-CpG binding domain 2 (Mbd2) is an epigenetic regulator of autism-risk genes and cognition
Source: Transl Psychiatry. 2023 Jul 13;13:259. doi: 10.1038/s41398-023-02561-9 (PMC10344909; doi:10.1038/s41398-023-02561-9)
Supplement: Supplementary file 5 — Supplementary Table 4 [file 41398_2023_2561_MOESM5_ESM.xlsx]

## Sheet: Sheet1
Supplementary Table 4. STRING protein-protein association-networks statistics and functional enrichments.
Down-regulated genes overlapped with SFARI-GENE dataset
Network Stats
number of nodes:
125
number of edges:
176
average node degree:
2.82
avg. local clustering coefficient:
0.336
expected number of edges:
60
PPI enrichment p-value:
<1E-16
Functional enrichments in your network
Biological Process (GO)
pathway ID
pathway description
count in gene set
false discovery rate
GO:0007399
nervous system development
44
5.84e-15
GO:0007610
behavior
25
2.14e-13
GO:0044700
single organism signaling
56
6.24e-13
GO:0050794
regulation of cellular process
84
1.24e-12
GO:0007154
cell communication
56
1.99e-12
GO:0022008
neurogenesis
34
2.99e-12
GO:0044708
single-organism behavior
21
4.09e-12
GO:0065007
biological regulation
87
4.74e-12
GO:0007268
synaptic transmission
19
5.03e-12
GO:0044707
single-multicellular organism process
64
1.59e-11
GO:0050789
regulation of biological process
84
1.59e-11
GO:0051960
regulation of nervous system development
25
1.66e-11
GO:0044763
single-organism cellular process
87
4.82e-11
GO:0048699
generation of neurons
31
5.69e-11
GO:0007275
multicellular organismal development
56
1.03e-10
GO:0048731
system development
52
1.03e-10
GO:0034765
regulation of ion transmembrane transport
18
1.58e-10
GO:0050803
regulation of synapse structure or activity
15
2.05e-10
GO:0044699
single-organism process
90
2.27e-10
GO:0048856
anatomical structure development
56
2.27e-10
GO:0043269
regulation of ion transport
21
3.43e-10
GO:0030182
neuron differentiation
25
3.58e-10
GO:0051128
regulation of cellular component organization
38
3.8e-10
GO:0007215
glutamate receptor signaling pathway
9
4.05e-10
GO:0050877
neurological system process
25
4.05e-10
GO:0050804
modulation of synaptic transmission
15
1.33e-09
GO:0007267
cell-cell signaling
20
1.56e-09
GO:0007612
learning
12
1.86e-09
GO:0048518
positive regulation of biological process
58
1.86e-09
GO:0007417
central nervous system development
24
1.93e-09
GO:0007611
learning or memory
14
2.44e-09
GO:0065008
regulation of biological quality
41
2.81e-09
GO:0003008
system process
28
3.02e-09
GO:0016043
cellular component organization
52
3.65e-09
GO:0071840
cellular component organization or biogenesis
53
3.8e-09
GO:0032879
regulation of localization
36
1.03e-08
GO:0007165
signal transduction
46
1.27e-08
GO:0030030
cell projection organization
23
1.4e-08
GO:0051966
regulation of synaptic transmission, glutamatergic
8
2.54e-08
GO:0007155
cell adhesion
23
3.43e-08
GO:0048666
neuron development
20
3.64e-08
GO:0007420
brain development
20
4.28e-08
GO:0050896
response to stimulus
60
5.15e-08
GO:0030154
cell differentiation
43
8.57e-08
GO:0048468
cell development
29
1e-07
GO:0060322
head development
20
1.11e-07
GO:0051962
positive regulation of nervous system development
16
1.19e-07
GO:0051239
regulation of multicellular organismal process
36
1.2e-07
GO:0048522
positive regulation of cellular process
50
1.28e-07
GO:0048869
cellular developmental process
44
1.28e-07
GO:0031175
neuron projection development
17
1.57e-07
GO:0051130
positive regulation of cellular component organization
24
2.89e-07
GO:0048667
cell morphogenesis involved in neuron differentiation
14
3.17e-07
GO:0007626
locomotory behavior
12
4.11e-07
GO:0050767
regulation of neurogenesis
18
4.31e-07
GO:1902578
single-organism localization
37
4.39e-07
GO:0007416
synapse assembly
7
4.46e-07
GO:0009893
positive regulation of metabolic process
42
5e-07
GO:2000026
regulation of multicellular organismal development
28
6.4e-07
GO:0035176
social behavior
7
7.05e-07
GO:0061564
axon development
13
7.05e-07
GO:0009987
cellular process
88
8.98e-07
GO:0050807
regulation of synapse organization
9
1.3e-06
GO:0030534
adult behavior
10
1.31e-06
GO:0019222
regulation of metabolic process
57
1.34e-06
GO:0050793
regulation of developmental process
32
1.54e-06
GO:0051963
regulation of synapse assembly
8
1.54e-06
GO:0044093
positive regulation of molecular function
26
1.55e-06
GO:0050808
synapse organization
9
1.55e-06
GO:0051179
localization
46
1.75e-06
GO:0008038
neuron recognition
6
1.84e-06
GO:0007166
cell surface receptor signaling pathway
26
1.97e-06
GO:0048167
regulation of synaptic plasticity
9
2.18e-06
GO:0023051
regulation of signaling
34
2.25e-06
GO:0007409
axonogenesis
12
2.5e-06
GO:0048513
organ development
37
2.74e-06
GO:0051705
multi-organism behavior
8
2.77e-06
GO:0000904
cell morphogenesis involved in differentiation
15
4.04e-06
GO:0051716
cellular response to stimulus
49
4.45e-06
GO:0048858
cell projection morphogenesis
16
4.52e-06
GO:0048812
neuron projection morphogenesis
13
5.26e-06
GO:0051965
positive regulation of synapse assembly
7
5.32e-06
GO:0065009
regulation of molecular function
33
5.63e-06
GO:0051049
regulation of transport
26
8.37e-06
GO:0030900
forebrain development
13
8.99e-06
GO:0046903
secretion
14
1.11e-05
GO:0048583
regulation of response to stimulus
36
1.28e-05
GO:0031344
regulation of cell projection organization
14
1.3e-05
GO:0000902
cell morphogenesis
18
1.51e-05
GO:0051234
establishment of localization
38
1.67e-05
GO:0006810
transport
37
1.89e-05
GO:0035235
ionotropic glutamate receptor signaling pathway
5
1.95e-05
GO:0010646
regulation of cell communication
33
2.21e-05
GO:0010975
regulation of neuron projection development
12
2.21e-05
GO:0044765
single-organism transport
32
2.21e-05
GO:0045664
regulation of neuron differentiation
14
2.55e-05
GO:0007411
axon guidance
9
2.56e-05
GO:0051094
positive regulation of developmental process
21
2.77e-05
GO:0008306
associative learning
7
3.09e-05
GO:0050770
regulation of axonogenesis
8
3.23e-05
GO:0045595
regulation of cell differentiation
24
3.44e-05
GO:0048523
negative regulation of cellular process
41
4.56e-05
GO:0048519
negative regulation of biological process
43
4.58e-05
GO:0006813
potassium ion transport
8
4.6e-05
GO:0051171
regulation of nitrogen compound metabolic process
39
5.27e-05
GO:1900449
regulation of glutamate receptor signaling pathway
5
6.92e-05
GO:0042330
taxis
12
7.69e-05
GO:0042391
regulation of membrane potential
10
8.41e-05
GO:0007216
G-protein coupled glutamate receptor signaling pathway
4
9.5e-05
GO:0031328
positive regulation of cellular biosynthetic process
25
0.000118
GO:0010468
regulation of gene expression
38
0.000125
GO:2000310
regulation of N-methyl-D-aspartate selective glutamate receptor activity
4
0.000126
GO:0051173
positive regulation of nitrogen compound metabolic process
25
0.000129
GO:0010648
negative regulation of cell communication
19
0.000136
GO:0009653
anatomical structure morphogenesis
28
0.000141
GO:0051641
cellular localization
25
0.000148
GO:0032412
regulation of ion transmembrane transporter activity
8
0.000152
GO:0044089
positive regulation of cellular component biogenesis
11
0.000157
GO:1902474
positive regulation of protein localization to synapse
3
0.000166
GO:0043085
positive regulation of catalytic activity
20
0.000167
GO:0007270
neuron-neuron synaptic transmission
6
0.000174
GO:0010769
regulation of cell morphogenesis involved in differentiation
10
0.000177
GO:0019219
regulation of nucleobase-containing compound metabolic process
36
0.000179
GO:0040007
growth
12
0.000179
GO:0048585
negative regulation of response to stimulus
20
0.000179
GO:0048589
developmental growth
11
0.000186
GO:0045893
positive regulation of transcription, DNA-templated
22
0.000195
GO:0031325
positive regulation of cellular metabolic process
32
0.000201
GO:0032940
secretion by cell
11
0.000202
GO:0050769
positive regulation of neurogenesis
11
0.000207
GO:0050790
regulation of catalytic activity
26
0.000207
GO:0009605
response to external stimulus
23
0.00021
GO:0098609
cell-cell adhesion
13
0.00021
GO:0010628
positive regulation of gene expression
24
0.000215
GO:0019233
sensory perception of pain
6
0.000215
GO:0031323
regulation of cellular metabolic process
47
0.000215
GO:0071805
potassium ion transmembrane transport
7
0.000215
GO:0035249
synaptic transmission, glutamatergic
5
0.000231
GO:0030001
metal ion transport
13
0.000256
GO:0051240
positive regulation of multicellular organismal process
21
0.000258
GO:0050919
negative chemotaxis
4
0.000271
GO:2000463
positive regulation of excitatory postsynaptic potential
4
0.000271
GO:0048170
positive regulation of long-term neuronal synaptic plasticity
3
0.000272
GO:0010557
positive regulation of macromolecule biosynthetic process
23
0.00029
GO:0048168
regulation of neuronal synaptic plasticity
5
0.000316
GO:0044087
regulation of cellular component biogenesis
14
0.00034
GO:0006935
chemotaxis
11
0.000366
GO:0021953
central nervous system neuron differentiation
8
0.000367
GO:0023057
negative regulation of signaling
18
0.000381
GO:0007600
sensory perception
13
0.000393
GO:0009790
embryo development
18
0.00042
GO:0010604
positive regulation of macromolecule metabolic process
30
0.00042
GO:0042221
response to chemical
31
0.000488
GO:0045935
positive regulation of nucleobase-containing compound metabolic process
23
0.000488
GO:0007193
adenylate cyclase-inhibiting G-protein coupled receptor signaling pathway
5
0.000515
GO:0050805
negative regulation of synaptic transmission
5
0.000515
GO:0008542
visual learning
5
0.000628
GO:0048169
regulation of long-term neuronal synaptic plasticity
4
0.000653
GO:0043412
macromolecule modification
29
0.000672
GO:0022607
cellular component assembly
22
0.000675
GO:0051481
negative regulation of cytosolic calcium ion concentration
3
0.000675
GO:0006468
protein phosphorylation
15
0.000782
GO:0048646
anatomical structure formation involved in morphogenesis
17
0.000854
GO:0031346
positive regulation of cell projection organization
9
0.000924
GO:0009966
regulation of signal transduction
26
0.000941
GO:0060255
regulation of macromolecule metabolic process
44
0.00102
GO:0007200
phospholipase C-activating G-protein coupled receptor signaling pathway
5
0.00103
GO:0051649
establishment of localization in cell
20
0.00105
GO:0080090
regulation of primary metabolic process
44
0.00106
GO:0010469
regulation of receptor activity
6
0.00108
GO:0050806
positive regulation of synaptic transmission
6
0.00108
GO:0045597
positive regulation of cell differentiation
15
0.00114
GO:0031326
regulation of cellular biosynthetic process
35
0.00122
GO:0021800
cerebral cortex tangential migration
3
0.00132
GO:0022604
regulation of cell morphogenesis
11
0.00136
GO:0018193
peptidyl-amino acid modification
13
0.00149
GO:0045945
positive regulation of transcription from RNA polymerase III promoter
3
0.00175
GO:0071625
vocalization behavior
3
0.00175
GO:0050905
neuromuscular process
6
0.00181
GO:0006464
cellular protein modification process
27
0.00184
GO:0043933
macromolecular complex subunit organization
22
0.00195
GO:0007206
phospholipase C-activating G-protein coupled glutamate receptor signaling pathway
2
0.00197
GO:0019220
regulation of phosphate metabolic process
20
0.00214
GO:0021537
telencephalon development
8
0.00214
GO:0008150
biological_process
83
0.00229
GO:0048511
rhythmic process
9
0.00229
GO:0031399
regulation of protein modification process
20
0.00246
GO:0051252
regulation of RNA metabolic process
31
0.00263
GO:0001505
regulation of neurotransmitter levels
6
0.00283
GO:1900271
regulation of long-term synaptic potentiation
3
0.00283
GO:0044085
cellular component biogenesis
22
0.00289
GO:0007156
homophilic cell adhesion via plasma membrane adhesion molecules
5
0.00325
GO:0006355
regulation of transcription, DNA-templated
30
0.00331
GO:0098742
cell-cell adhesion via plasma-membrane adhesion molecules
6
0.00336
GO:2000112
regulation of cellular macromolecule biosynthetic process
32
0.00337
GO:0060359
response to ammonium ion
5
0.0034
GO:0098660
inorganic ion transmembrane transport
11
0.00355
GO:0045944
positive regulation of transcription from RNA polymerase II promoter
16
0.0036
GO:0006811
ion transport
16
0.00367
GO:0009887
organ morphogenesis
15
0.00376
GO:0072657
protein localization to membrane
8
0.00379
GO:0098662
inorganic cation transmembrane transport
10
0.00398
GO:0008361
regulation of cell size
6
0.00401
GO:0034220
ion transmembrane transport
13
0.0042
GO:0006357
regulation of transcription from RNA polymerase II promoter
21
0.00433
GO:0007188
adenylate cyclase-modulating G-protein coupled receptor signaling pathway
6
0.00433
GO:1903309
negative regulation of chromatin modification
4
0.00439
GO:0032101
regulation of response to external stimulus
13
0.00495
GO:0010976
positive regulation of neuron projection development
7
0.00501
GO:0032880
regulation of protein localization
14
0.00501
GO:0035385
Roundabout signaling pathway
2
0.00501
GO:1901315
negative regulation of histone H2A K63-linked ubiquitination
2
0.00501
GO:0010647
positive regulation of cell communication
19
0.00519
GO:0023056
positive regulation of signaling
18
0.0054
GO:0016358
dendrite development
5
0.00559
GO:0050795
regulation of behavior
7
0.00559
GO:0051968
positive regulation of synaptic transmission, glutamatergic
3
0.00566
GO:1902667
regulation of axon guidance
3
0.00566
GO:0022603
regulation of anatomical structure morphogenesis
14
0.00596
GO:0016570
histone modification
8
0.00605
GO:0060341
regulation of cellular localization
16
0.00605
GO:0008344
adult locomotory behavior
5
0.00607
GO:0030902
hindbrain development
6
0.00624
GO:0043087
regulation of GTPase activity
10
0.00708
GO:0032268
regulation of cellular protein metabolic process
24
0.0071
GO:0016568
chromatin modification
10
0.00758
GO:2000311
regulation of alpha-amino-3-hydroxy-5-methyl-4-isoxazole propionate selective glutamate receptor activity
3
0.00766
GO:0060042
retina morphogenesis in camera-type eye
4
0.00853
GO:0051246
regulation of protein metabolic process
25
0.00869
GO:0021761
limbic system development
5
0.00886
GO:0038171
cannabinoid signaling pathway
2
0.00899
GO:0050923
regulation of negative chemotaxis
2
0.00899
GO:2000969
positive regulation of alpha-amino-3-hydroxy-5-methyl-4-isoxazole propionate selective glutamate receptor activity
2
0.00899
GO:0051345
positive regulation of hydrolase activity
12
0.0095
GO:0048588
developmental cell growth
4
0.00965
GO:0040008
regulation of growth
11
0.00991
GO:0072661
protein targeting to plasma membrane
3
0.00998
GO:0043009
chordate embryonic development
12
0.0104
GO:0016049
cell growth
5
0.0109
GO:0043576
regulation of respiratory gaseous exchange
3
0.0113
GO:0009968
negative regulation of signal transduction
14
0.0115
GO:0006812
cation transport
12
0.0119
GO:0006875
cellular metal ion homeostasis
8
0.0124
GO:1902589
single-organism organelle organization
21
0.0125
GO:0060560
developmental growth involved in morphogenesis
5
0.0128
GO:0006874
cellular calcium ion homeostasis
7
0.0135
GO:0016199
axon midline choice point recognition
2
0.0139
GO:0044802
single-organism membrane organization
10
0.0139
GO:0070100
negative regulation of chemokine-mediated signaling pathway
2
0.0139
GO:0097107
postsynaptic density assembly
2
0.0139
GO:0097119
postsynaptic density protein 95 clustering
2
0.0139
GO:2000809
positive regulation of synaptic vesicle clustering
2
0.0139
GO:0001941
postsynaptic membrane organization
3
0.0141
GO:0021987
cerebral cortex development
5
0.0141
GO:0018205
peptidyl-lysine modification
6
0.0143
GO:0001701
in utero embryonic development
9
0.0145
GO:0050885
neuromuscular process controlling balance
4
0.0145
GO:0043547
positive regulation of GTPase activity
9
0.0153
GO:0042692
muscle cell differentiation
7
0.0155
GO:0021602
cranial nerve morphogenesis
3
0.0156
GO:0048593
camera-type eye morphogenesis
5
0.0163
GO:0042592
homeostatic process
16
0.0168
GO:0048729
tissue morphogenesis
11
0.0169
GO:0001832
blastocyst growth
3
0.017
GO:0001964
startle response
3
0.017
GO:0007616
long-term memory
3
0.017
GO:0033143
regulation of intracellular steroid hormone receptor signaling pathway
4
0.017
GO:0042325
regulation of phosphorylation
16
0.017
GO:0001661
conditioned taste aversion
2
0.0187
GO:0021825
substrate-dependent cerebral cortex tangential migration
2
0.0187
GO:0043278
response to morphine
3
0.0187
GO:0046541
saliva secretion
2
0.0187
GO:0048675
axon extension
3
0.0187
GO:0097151
positive regulation of inhibitory postsynaptic potential
2
0.0187
GO:1902285
semaphorin-plexin signaling pathway involved in neuron projection guidance
2
0.0187
GO:1902531
regulation of intracellular signal transduction
16
0.0187
GO:0044267
cellular protein metabolic process
28
0.0191
GO:0043266
regulation of potassium ion transport
4
0.0192
GO:1902580
single-organism cellular localization
11
0.0198
GO:0006836
neurotransmitter transport
5
0.02
GO:0048814
regulation of dendrite morphogenesis
4
0.0201
GO:0006796
phosphate-containing compound metabolic process
19
0.0202
GO:0090596
sensory organ morphogenesis
7
0.0202
GO:0009888
tissue development
19
0.0205
GO:0045471
response to ethanol
5
0.0205
GO:0001932
regulation of protein phosphorylation
15
0.021
GO:0032535
regulation of cellular component size
7
0.0215
GO:0006417
regulation of translation
7
0.0219
GO:0001508
action potential
4
0.023
GO:0048878
chemical homeostasis
12
0.023
GO:0002318
myeloid progenitor cell differentiation
2
0.0242
GO:0007196
adenylate cyclase-inhibiting G-protein coupled glutamate receptor signaling pathway
2
0.0242
GO:0048638
regulation of developmental growth
7
0.0242
GO:0048846
axon extension involved in axon guidance
2
0.0242
GO:0097104
postsynaptic membrane assembly
2
0.0242
GO:1900273
positive regulation of long-term synaptic potentiation
2
0.0242
GO:0055082
cellular chemical homeostasis
9
0.0246
GO:0016573
histone acetylation
4
0.0249
GO:1903308
regulation of chromatin modification
5
0.025
GO:0032228
regulation of synaptic transmission, GABAergic
3
0.0251
GO:0098900
regulation of action potential
3
0.0251
GO:0051259
protein oligomerization
8
0.0254
GO:0035637
multicellular organismal signaling
4
0.0256
GO:0072659
protein localization to plasma membrane
5
0.0256
GO:0032270
positive regulation of cellular protein metabolic process
15
0.0266
GO:0033144
negative regulation of intracellular steroid hormone receptor signaling pathway
3
0.0269
GO:0007507
heart development
9
0.0276
GO:0010959
regulation of metal ion transport
7
0.0276
GO:0033043
regulation of organelle organization
14
0.0279
GO:0006887
exocytosis
6
0.0284
GO:0021954
central nervous system neuron development
4
0.0288
GO:0048013
ephrin receptor signaling pathway
3
0.0288
GO:0007158
neuron cell-cell adhesion
2
0.0297
GO:0097105
presynaptic membrane assembly
2
0.0297
GO:0016192
vesicle-mediated transport
13
0.0305
GO:0010001
glial cell differentiation
5
0.0306
GO:0031057
negative regulation of histone modification
3
0.0306
GO:0072358
cardiovascular system development
12
0.0306
GO:0072359
circulatory system development
12
0.0306
GO:0034767
positive regulation of ion transmembrane transport
4
0.0322
GO:0007269
neurotransmitter secretion
4
0.0335
GO:0031279
regulation of cyclase activity
4
0.0335
GO:0070201
regulation of establishment of protein localization
11
0.0353
GO:0043044
ATP-dependent chromatin remodeling
3
0.0354
GO:0009892
negative regulation of metabolic process
23
0.0356
GO:0030007
cellular potassium ion homeostasis
2
0.0356
GO:0033036
macromolecule localization
19
0.0356
GO:0042136
neurotransmitter biosynthetic process
2
0.0356
GO:0042670
retinal cone cell differentiation
2
0.0356
GO:0046549
retinal cone cell development
2
0.0356
GO:0051339
regulation of lyase activity
4
0.0356
GO:0071822
protein complex subunit organization
14
0.0356
GO:2000780
negative regulation of double-strand break repair
2
0.0356
GO:0080134
regulation of response to stress
14
0.0359
GO:0045859
regulation of protein kinase activity
10
0.0375
GO:0051336
regulation of hydrolase activity
14
0.0388
GO:0008104
protein localization
17
0.0389
GO:0043967
histone H4 acetylation
3
0.0427
GO:0002327
immature B cell differentiation
2
0.0428
GO:0021612
facial nerve structural organization
2
0.0428
GO:0045792
negative regulation of cell size
2
0.0428
GO:0048149
behavioral response to ethanol
2
0.0428
GO:0051129
negative regulation of cellular component organization
9
0.0428
GO:0071428
rRNA-containing ribonucleoprotein complex export from nucleus
2
0.0428
GO:0097305
response to alcohol
7
0.0445
GO:0045665
negative regulation of neuron differentiation
5
0.0448
GO:0051172
negative regulation of nitrogen compound metabolic process
16
0.0456
GO:0019538
protein metabolic process
30
0.0476
GO:0042220
response to cocaine
3
0.0478
GO:0051276
chromosome organization
11
0.0478
GO:0098655
cation transmembrane transport
9
0.0478
GO:0018108
peptidyl-tyrosine phosphorylation
5
0.0483
GO:0007613
memory
4
0.0493
GO:0007623
circadian rhythm
5
0.0493
GO:0021543
pallium development
5
0.0493
GO:0006809
nitric oxide biosynthetic process
2
0.0498
GO:0007169
transmembrane receptor protein tyrosine kinase signaling pathway
7
0.0498
GO:0021561
facial nerve development
2
0.0498
GO:0021610
facial nerve morphogenesis
2
0.0498
GO:0043966
histone H3 acetylation
3
0.0498
GO:0090129
positive regulation of synapse maturation
2
0.0498
Molecular Function (GO)
pathway ID
pathway description
count in gene set
false discovery rate
GO:0008066
glutamate receptor activity
7
3.2e-07
GO:0022843
voltage-gated cation channel activity
10
3.8e-06
GO:0022836
gated channel activity
13
4.6e-06
GO:0005216
ion channel activity
13
1.73e-05
GO:0005515
protein binding
51
1.73e-05
GO:0005488
binding
76
5.36e-05
GO:0005249
voltage-gated potassium channel activity
7
5.94e-05
GO:0038023
signaling receptor activity
19
5.94e-05
GO:0003674
molecular_function
84
0.000123
GO:0004888
transmembrane signaling receptor activity
17
0.00031
GO:0004970
ionotropic glutamate receptor activity
4
0.000542
GO:0005234
extracellular-glutamate-gated ion channel activity
4
0.000542
GO:0043167
ion binding
50
0.000603
GO:0015276
ligand-gated ion channel activity
7
0.000914
GO:0004871
signal transducer activity
19
0.00112
GO:0005261
cation channel activity
9
0.00115
GO:0046873
metal ion transmembrane transporter activity
10
0.00223
GO:0042043
neurexin family protein binding
3
0.00287
GO:0005230
extracellular ligand-gated ion channel activity
5
0.00371
GO:0004714
transmembrane receptor protein tyrosine kinase activity
5
0.00374
GO:0001639
PLC activating G-protein coupled glutamate receptor activity
2
0.00394
GO:0005003
ephrin receptor activity
3
0.00661
GO:0017075
syntaxin-1 binding
3
0.00661
GO:0042393
histone binding
6
0.00661
GO:0005102
receptor binding
16
0.0118
GO:0022892
substrate-specific transporter activity
14
0.0118
GO:0097159
organic cyclic compound binding
43
0.0125
GO:0043169
cation binding
34
0.0167
GO:1901363
heterocyclic compound binding
42
0.0194
GO:0008013
beta-catenin binding
4
0.0228
GO:0002039
p53 binding
4
0.0239
GO:0001640
adenylate cyclase inhibiting G-protein coupled glutamate receptor activity
2
0.0485
GO:0004439
phosphatidylinositol-4,5-bisphosphate 5-phosphatase activity
2
0.0485
GO:0005251
delayed rectifier potassium channel activity
3
0.0485
GO:0015271
outward rectifier potassium channel activity
2
0.0485
GO:0046872
metal ion binding
32
0.0485
Cellular Component (GO)
pathway ID
pathway description
count in gene set
false discovery rate
GO:0097458
neuron part
43
1.01e-23
GO:0043005
neuron projection
35
1.69e-19
GO:0042995
cell projection
44
4.86e-18
GO:0030425
dendrite
25
3.64e-17
GO:0044456
synapse part
25
5.33e-15
GO:0045202
synapse
27
8e-15
GO:0071944
cell periphery
60
9.69e-15
GO:0098794
postsynapse
21
1.86e-14
GO:0097060
synaptic membrane
18
1.57e-13
GO:0044463
cell projection part
28
2.59e-13
GO:0005886
plasma membrane
56
1.13e-12
GO:0045211
postsynaptic membrane
16
1.61e-12
GO:0030424
axon
19
4.35e-12
GO:0036477
somatodendritic compartment
23
4.35e-12
GO:0031226
intrinsic component of plasma membrane
28
7.45e-12
GO:0005887
integral component of plasma membrane
27
1.45e-11
GO:0098589
membrane region
28
1.99e-11
GO:0044459
plasma membrane part
37
4.04e-11
GO:0034702
ion channel complex
15
1.41e-10
GO:0033267
axon part
13
3.73e-10
GO:0098805
whole membrane
31
4.55e-08
GO:0008076
voltage-gated potassium channel complex
8
1.04e-07
GO:0098590
plasma membrane region
21
1.04e-07
GO:0031224
intrinsic component of membrane
54
1.35e-07
GO:0016020
membrane
71
1.4e-07
GO:0014069
postsynaptic density
11
2.39e-07
GO:0098797
plasma membrane protein complex
15
2.49e-07
GO:0044425
membrane part
58
6.12e-07
GO:0016021
integral component of membrane
51
1.14e-06
GO:0034703
cation channel complex
9
1.14e-06
GO:0043197
dendritic spine
8
2.58e-06
GO:0005623
cell
94
6.01e-06
GO:0030054
cell junction
21
8.61e-06
GO:0044464
cell part
93
1.31e-05
GO:0043025
neuronal cell body
12
2.14e-05
GO:0098793
presynapse
8
3.52e-05
GO:0032589
neuron projection membrane
5
4.44e-05
GO:0043679
axon terminus
7
5.16e-05
GO:0097481
neuronal postsynaptic density
6
8.27e-05
GO:0005575
cellular_component
98
8.91e-05
GO:0008021
synaptic vesicle
7
0.000165
GO:0044304
main axon
5
0.000327
GO:0098796
membrane protein complex
16
0.000366
GO:0043195
terminal bouton
5
0.000379
GO:0031256
leading edge membrane
6
0.00147
GO:0031410
cytoplasmic vesicle
16
0.00212
GO:0060077
inhibitory synapse
3
0.00212
GO:0016023
cytoplasmic membrane-bounded vesicle
15
0.00234
GO:0008328
ionotropic glutamate receptor complex
4
0.00317
GO:0098802
plasma membrane receptor complex
6
0.00361
GO:0042383
sarcolemma
5
0.00552
GO:0060076
excitatory synapse
3
0.00552
GO:0042734
presynaptic membrane
4
0.00561
GO:0032590
dendrite membrane
3
0.00615
GO:0005737
cytoplasm
67
0.00696
GO:0030426
growth cone
5
0.0101
GO:0009986
cell surface
12
0.011
GO:0045121
membrane raft
7
0.011
GO:0043194
axon initial segment
2
0.0149
GO:0043235
receptor complex
7
0.015
GO:0030315
T-tubule
3
0.0153
GO:0005938
cell cortex
6
0.0164
GO:0043198
dendritic shaft
3
0.0195
GO:0043234
protein complex
32
0.0281
GO:0044424
intracellular part
75
0.0313
GO:0031253
cell projection membrane
6
0.0364
GO:0005622
intracellular
76
0.0373
GO:0031252
cell leading edge
7
0.0373
GO:0043229
intracellular organelle
68
0.0397
GO:0030673
axolemma
2
0.0458
GO:0033268
node of Ranvier
2
0.0458
GO:0012505
endomembrane system
28
0.0472
KEGG Pathways
pathway ID
pathway description
count in gene set
false discovery rate
4080
Neuroactive ligand-receptor interaction
12
1.44e-05
4723
Retrograde endocannabinoid signaling
7
0.000222
4724
Glutamatergic synapse
7
0.000295
4360
Axon guidance
6
0.00554
4713
Circadian entrainment
5
0.00943
4720
Long-term potentiation
4
0.0147
4725
Cholinergic synapse
5
0.0147
4020
Calcium signaling pathway
6
0.0161
4970
Salivary secretion
4
0.0237
4015
Rap1 signaling pathway
6
0.0307
4540
Gap junction
4
0.033
5033
Nicotine addiction
3
0.033
4514
Cell adhesion molecules (CAMs)
5
0.0341
Up-regulated genes overlapped with SFARI-GENE dataset
Network Stats
number of nodes:
44
number of edges:
14
average node degree:
0.636
avg. local clustering coefficient:
0.348
expected number of edges:
6
PPI enrichment p-value:
0.00559
Functional enrichments in your network
Biological Process (GO)
pathway ID
pathway description
count in gene set
false discovery rate
GO:0060997
dendritic spine morphogenesis
3
0.00162
GO:0098815
modulation of excitatory postsynaptic potential
4
0.00162
GO:0071625
vocalization behavior
3
0.00505
GO:0044710
single-organism metabolic process
19
0.00579
[truncated: 407 more rows]
